# Supplementary material for: A high-density linkage map and fine QTL mapping of architecture, phenology, and yield-related traits in faba bean (Vicia faba L.)
Source: Front Plant Sci. 2025 Apr 7;16:1457812. doi: 10.3389/fpls.2025.1457812 (PMC12009772; doi:10.3389/fpls.2025.1457812)
Supplement: Supplementary file 1 [file DataSheet1.zip]

Archive with 3 entries (3 files):
- Supplementary Figure S2.PDF
- Supplementary Tables S1-S6.XLSX
- Supplementary Figure S1.PPTX
