# Supplementary material for: A high-density linkage map and fine QTL mapping of architecture, phenology, and yield-related traits in faba bean (Vicia faba L.)
Source: Front Plant Sci. 2025 Apr 7;16:1457812. doi: 10.3389/fpls.2025.1457812 (PMC12009772; doi:10.3389/fpls.2025.1457812)
Supplement: Supplementary file 1 [file DataSheet1.zip › Supplementary Tables S1-S6.XLSX]

## Sheet: Supplementary Table S1
Supplementary Table S1. List of traits, abbreviations, evaluation method and references used in the QTL analysis of autofertility (orange), flowering time (light blue), plant architecture (green), yield (pink) and dehiscence (red). All evaluations used the average value from the replicates
AUTOFERTILITY	Description	Evaluation Method	Reference
%RUPT	Percentage of Rupture of stigma surface (RUPTL/STIGL x 100)	Percentage of Rupture of stigma surface (RUPTL/STIGL x 100) measured under scanning electron microscope in 5-10 flowers	(Aguilar-Benitez et al., 2022)
%RUPTAREA	Percentage of stigmatic Ruptured Area (RUPTAREA/STIGAREA x 100)	Percentage of stigmatic Ruptured Area (RUPTAREA/STIGAREA x 100) measured under scanning electron microscope in 5-10 flowers	(Aguilar-Benitez et al., 2022)
AL	Style apex length	Apex style length measured in photograph in 10 flowers	(Aguilar-Benitez et al., 2022)
AL/FL	Apex Length divided by Flower Length	Apex style length measured in photograph divided by Flower length in 10 flowers	(Aguilar-Benitez et al., 2022)
FL	Flower Length	Flower length measured in photograph in 10 flowers	(Aguilar-Benitez et al., 2022)
N_PAP	Number of papillae on the STIGL	Number of papillae measured on the STIGL under scanning electron microscope in 5-10 flowers	(Aguilar-Benitez et al., 2022)
NORMAL%	Percentage of pollen Normal	Percentage of normal pollen of the total particle count in 5 flowers	(Aguilar-Benitez et al., 2022)
NORMALQ	Quantity of pollen with a Normal size	Quantity of pollen after sonicate anthers and measured by particle counter in the range of 27-38 μm in 5 flowers	(Aguilar-Benitez et al., 2022)
NORMALS	Mean Size of Normal pollen grains	Mean size of pollen after sonicate anthers and measured by particle counter in the range of 27-38 μm in 5 flowers	(Aguilar-Benitez et al., 2022)
NPAP/STIGL	Number of papillae divided by stigma length	Number of papillae measured on the STIGL under scanning electron microscope divided by Stigma length in 5-10 flowers	(Aguilar-Benitez et al., 2022)
OL	Ovary length	Ovary length fo dissected flower measured in photograph in 10 flowers	(Aguilar-Benitez et al., 2022)
OL/FL	Ovary length divided by flower length	Ovary length fo dissected flower measured in photograph divided by Flower length in 10 flowers	(Aguilar-Benitez et al., 2022)
PAP_LWRATIO	Papilla length/width Ratio	Ratio of length and width of papillae measured under scanning electron microscope in 5-10 flowers	(Aguilar-Benitez et al., 2022)
PAPD	Papilla density (Number of papillae in 6 mm²)	Number of papillae in 6 mm2 measured under scanning electron microscope in 10 flowers	(Aguilar-Benitez et al., 2022)
PAPL	Length of papilla from the base to the apex	Length of papilla from the base to the apex in 5 papillae measured under scanning electron microscope in 5-10 flowers	(Aguilar-Benitez et al., 2022)
PAPW	Papilla Width	Width of papilla from the base to the apex in 5 papillae measured under scanning electron microscope in 5-10 flowers	(Aguilar-Benitez et al., 2022)
PSC	Pod Set (number of pods/number of flowers x 100) measured in insect proof cages	Number of pods/Number of flowers x 100 in 5 nodes in the main stem of 5 plants for 2 replicates	(Aguilar-Benitez et al., 2022)
PSF	Pod Set (number of pods/number of flowers x 100) measured in the field	Number of pods/Number of flowers x 100 in 5 nodes in the main stem of 5 plants for 2 replicates	(Aguilar-Benitez et al., 2022)
PST	Pod Set (number of pods/number of flowers x 100) after tripping treatment	Number of pods/Number of flowers x 100 in 5 nodes in the main stem of 5 plants for 2 replicates	(Aguilar-Benitez et al., 2022)
RATIO_PSIZE	Ratio of pollen Size (NORMALS/TOTALS)	Ratio of values of NORMALS and TOTALS in 5 flowers	(Aguilar-Benitez et al., 2022)
RUPTAREA	Stigmatic Ruptured Area	Area of the Stigmatic Rupture measured under scanning electron microscope in 5-10 flowers	(Aguilar-Benitez et al., 2022)
RUPTL	Length of Stigmatic Rupture	Length of the Stigmatic Rupture measured under scanning electron microscope in 5-10 flowers	(Aguilar-Benitez et al., 2022)
SL	Style length	Style length of dissected flower measured in photograph in 10 flowers	(Aguilar-Benitez et al., 2022)
SL/FL	Style length divided by flower length	Style length of dissected flower measured in photograph divided by Flower length in 10 flowers	(Aguilar-Benitez et al., 2022)
SOA	Style-Ovary Angle	Style-Ovary Angle of dissected flower measured in photograph in 10 flowers	(Aguilar-Benitez et al., 2022)
SOA/FL	Style-Ovary Angle divided by Flower Length	Style-Ovary Angle of dissected flower measured in photograph divided by Flower length in 10 flowers	(Aguilar-Benitez et al., 2022)
SSC	Seed Set (number of seeds/number of ovules x 100) measured in insect proof cages	Number of seeds/Number of ovules x 100 in 10 pods/ovaries of the main stem for 5 plants for 2 replicates	(Aguilar-Benitez et al., 2022)
SSF	Seed Set (number of seeds/number of ovules x 100) measured in the field	Number of seeds/Number of ovules x 100 in 10 pods/ovaries of the main stem for 5 plants for 2 replicates	(Aguilar-Benitez et al., 2022)
STIGA	Stigma Angle	Stigma angle measured under scanning electron microscope in 5-10 flowers	(Aguilar-Benitez et al., 2022)
STIGAREA	Sitgmatic Area	Stigma area measured under scanning electron microscope in 5-10 flowers	(Aguilar-Benitez et al., 2022)
STIGL	Stigma Length	Stigma length measured under scanning electron microscope in 5-10 flowers	(Aguilar-Benitez et al., 2022)
TOTALQ	Total pollen quantity in the range 15–50 μm	Quantity of pollen after sonicate anthers and measured by particle counter in the range of 15–50 μm in 5 flowers	(Aguilar-Benitez et al., 2022)
TOTALS	Mean size of the pollen grains in the whole range	Mean size of pollen after sonicate anthers and measured by particle counter in the range of 15–50 μm in 5 flowers	(Aguilar-Benitez et al., 2022)
FLOWERING TIME	Description	Evaluation Method	Reference
DF1	Number of days from the sowing until the appearance of the first flower	Number of days from the sowing until the appearance of the first flower in 10 plants for 2 replicates	(Cruz-Izquierdo et al., 2012; Aguilar-Benitez et al., 2021)
DF50	Number of days until the 50% of the plants had visible open flowers	Number of days until the 50% of the plants had visible open flowers in 10 plants for 2 replicates	(Cruz-Izquierdo et al., 2012; Aguilar-Benitez et al., 2021)
DM	Days to Maturity (presence of 50% of pods)	Days to Maturity (presence of 50% of pods) in 10 plants for 2 replicates	(Cruz-Izquierdo et al., 2012)
FL	Difference of days between the start and the end of flowering period (when no flowers were present in the plants).	Difference of days between the start and the end of flowering period (when no flowers were present in the plants) in 10 plants for 2 replicates	(Cruz-Izquierdo et al., 2012; Aguilar-Benitez et al., 2021)
PLANT ARCHITECTURE	Description	Evaluation Method	Reference
FNC	Flowers per Node measured in insect proof cages	Number of flowers per node in 5 nodes in the main stem of 5 plants for 2 replicates	(Aguilar-Benitez et al., 2022)
FNF	Flowers per Node measured in the field	Number of flowers per node in 5 nodes in the main stem of 5 plants for 2 replicates	(Aguilar-Benitez et al., 2022)
FNT	Flowers per Node in the tripping treatment	Number of flowers per node in 5 nodes in the main stem of 5 plants for 2 replicates	(Aguilar-Benitez et al., 2022)
H1F	Height from the base of the plant to the first flower	Height from the base of the plant to the first flower in the main stem of 5 plants for 2 replicates	(Cruz-Izquierdo et al., 2012; Avila et al., 2017)
H1P	Height from the base of the plant to the first pod	Height from the base of the plant to the first pod in the main stem of 5 plants for 2 replicates	(Cruz-Izquierdo et al., 2012; Avila et al., 2017)
LS	Leaf size	Leaf size of 5 leafs in the main stem of 5 plants for 2 replicates	(Cruz-Izquierdo et al., 2012; Avila et al., 2017)
NBF	Number of Branches with Flowers	Number of Branches with Flowers in 5 plants for 2 replicates	(Cruz-Izquierdo et al., 2012; Avila et al., 2017)
NLL	Number of Leaflets for Leaf	Number of Leaflets for Leaf of 5 leafs of the main stem in 5 plants for 2 replicates	(Cruz-Izquierdo et al., 2012; Avila et al., 2017)
NNF	Number of nodes bearing flowers in the main stem	Number of nodes bearing flowers in the main stem in 5 plants for 2 replicates	(Cruz-Izquierdo et al., 2012; Avila et al., 2017)
NNP	Number of nodes bearing pods in the main stem	Number of nodes bearing pods in the main stem in 5 plants for 2 replicates	(Cruz-Izquierdo et al., 2012; Avila et al., 2017)
NSTEM	Number of Stems per plant	Number of Stems per plant in 5 plants for 2 replicates	(Cruz-Izquierdo et al., 2012; Avila et al., 2017)
OVC	Ovules per Ovary measured in insect proof cages	Number of ovules per ovary in 10 ovaries from flowers of the main stem in 5 plants for 2 replicates	(Aguilar-Benitez et al., 2022)
OVF	Ovules per Ovary measured in the field	Number of ovules per ovary in 10 ovaries from flowers of the main stem in 5 plants for 2 replicates	(Aguilar-Benitez et al., 2022)
PH	Plant Height	Height from the base of the main stem in 5 plants for 2 replicates	(Cruz-Izquierdo et al., 2012; Avila et al., 2017)
PL	Pod Length	Pod length of 5 pods from the main stem in 5 plants for 2 replicates	(Cruz-Izquierdo et al., 2012; Avila et al., 2017)
YIELD	Description	Evaluation Method	Reference
DFP	Days to First Pod	Days to First Pod in 5 plants for 2 replicates	(Cruz-Izquierdo et al., 2012; Avila et al., 2017)
HSW	Hundred Seed Weight	Hundred Seed Weight in 5 plants for 2 replicates	(Cruz-Izquierdo et al., 2012; Avila et al., 2017)
NPP	Number of Pods per Plant	Number of Pods per Plant in the main stem of 5 plants for 2 replicates	(Cruz-Izquierdo et al., 2012; Avila et al., 2017)
NSP	Number of Seeds per Plant	Number of Seeds per Plant in 5 pods of the main stem of 5 plants for 2 replicates	(Cruz-Izquierdo et al., 2012; Avila et al., 2017)
PNC	Pods per Node measured in insect proof cages	Number of pods per node in 5 nodes of the main stem of 5 plants for 2 replicates	(Aguilar-Benitez et al., 2022)
PNF	Pods per Node measured in the field	Number of pods per node in 5 nodes of the main stem of 5 plants for 2 replicates	(Aguilar-Benitez et al., 2022)
PNT	Pods per Node in the tripping treatment	Number of pods per node in 5 nodes of the main stem of 5 plants for 2 replicates	(Aguilar-Benitez et al., 2022)
SPC	Seeds per Pod measured in insect proof cages	Number of seeds per pod in 10 pods of the main stem of 5 plants for 2 replicates	(Aguilar-Benitez et al., 2022)
SPF	Seeds per Pod measured in the field	Number of seeds per pod in 10 pods of the main stem for 5 plants for 2 replicates	(Aguilar-Benitez et al., 2022)
DEHISCENCE	Description	Evaluation Method	Reference
DH	Dehiscent pods	Percentage of dehiscent pods (opened and fissured pods / total number of pods) × 100 in 10 plants for 2 replicates	(Aguilar-Benitez et al., 2020a)
DHF	Dehiscent pods measured in the field	Percentage of dehiscent pods (opened and fissured pods / total number of pods) × 100 in 10 plants for 2 replicates	(Aguilar-Benitez et al., 2020a)
DHG	Dehiscent pods measured in greenhouse	Percentage of dehiscent pods (opened and fissured pods / total number of pods) × 100 in 10 plants for 2 replicates	(Aguilar-Benitez et al., 2020a)
FS	Fissured pods	Percentage of fissured pods (referring to pods with a fine open line between their valves but yet closed) (fissured pods / the total number of pods closed and/or fissured) × 100, excluding open pods, in 10 plants for 2 replicates	(Aguilar-Benitez et al., 2020a)
OP	Opened Pods	Percentage of opened pods (opened pods / total number of pods) × 100 in 10 plants for 2 replicates	(Aguilar-Benitez et al., 2020a)

## Sheet: Supplementary Table S2
Supplementary Table S2. Markers included in the linkage map, position within each chromosome and QTLs interval for the different traits. The ID genome was obtained by alignment with the reference genome. The position of the maximum LOD values for significant QTLs is underlined. The QTL intervals for each trait are indicated with the same color.
Marker	Chr/LG	Map Position	ID_genome	Chr_genome
AX-181489261	I	0	1g002640	Vf1S	PH_2006/07	NPP_2012/13
AX-181186095	I	1.46	Ung115440	Vf0	PH_2006/07
AX-416796020	I	2.42	2g190240	Vf2	PH_2006/07
AX-416751343	I	2.89	1g002240	Vf1S	PH_2006/07
AX-181489166	I	4.37	1g001720	Vf1S	PH_2006/07
AX-416769871	I	7.94	1g001560	Vf1S
AX-416732315	I	10.45	1g001520	Vf1S
AX-416807401	I	10.92	1g001600	Vf1S
AX-416760427	I	12.39	1g002880	Vf1S
AX-416760428	I	12.39	1g002880	Vf1S
AX-416791399	I	12.39	1g002920	Vf1S
AX-416824401	I	13.35	1g002800	Vf1S	NBF_2012/13
AX-181195657	I	15.34	1g004040	Vf1S
AX-181499000	I	17.3	1g007200	Vf1S
AX-416752780	I	20.36	1g007880	Vf1S
AX-181180064	I	27.22	1g013920	Vf1S
AX-416747311	I	29.2	NA	Vf0
AX-416797831	I	29.69	3g222320	Vf3
AX-416802278	I	40.07	NA	Vf0
AX-181486792	I	51.87	1g036360	Vf1S
AX-416783023	I	55.56	1g105560	Vf1S
AX-416816683	I	70.26	1g052320	Vf1S
AX-416757770	I	79.07	1g062520	Vf1S
AX-416776076	I	80.04	1g061560	Vf1S
AX-181469535	I	81.01	1g062560	Vf1S
AX-181149474	I	82.99	1g062400	Vf1S
AX-416737405	I	83.96	1g063040	Vf1S
AX-416793683	I	84.91	1g063480	Vf1S	FNF_2006/07
AX-416760338	I	86.35	1g063440	Vf1S	FNF_2006/07
AX-416778113	I	88.85	1g063080	Vf1S	FNF_2006/07
AX-181191222	I	90.85	1g064760	Vf1S	FNF_2006/07
AX-416789822	I	91.33	1g066720	Vf1S	FNF_2006/07
AX-416763327	I	92.79	1g066640	Vf1S	FNF_2006/07
AX-181161967	I	93.77	1g064240	Vf1S	FNF_2006/07
AX-416745831	I	95.79	1g064720	Vf1S	FNF_2006/07	PSF_2009/10
AX-181181100	I	97.23	1g066400	Vf1S	FNF_2006/07	PSF_2009/10
AX-416790699	I	99.78	1g065640	Vf1S	FNF_2006/07	PSF_2009/10
AX-416774942	I	100.75	1g065920	Vf1S	FNF_2006/07	PSF_2009/10
AX-181483393	I	102.21	1g066880	Vf1S	FNF_2006/07	PSF_2009/10
AX-416724609	I	103.67	1g039000	Vf1S	FNF_2006/07	PSF_2009/10
AX-181484976	I	106.12	1g068200	Vf1S		PSF_2009/10
AX-416816883	I	106.12	1g259880	Vf1L		PSF_2009/10
AX-416729904	I	107.06	1g068120	Vf1S		PSF_2009/10
AX-181473329	I	108.96	1g068440	Vf1S		PSF_2009/10
AX-416763032	I	108.96	1g068480	Vf1S		PSF_2009/10
AX-181472307	I	110.9	1g069520	Vf1S		PSF_2009/10
AX-416801151	I	112.83	1g068440	Vf1S		PSF_2009/10
AX-416823194	I	113.78	1g068800	Vf1S		PSF_2009/10
AX-181185419	I	114.72	1g070240	Vf1S		PSF_2009/10
AX-181147605	I	115.67	NA	Vf0		PSF_2009/10
AX-416815727	I	115.67	1g069840	Vf1S		PSF_2009/10
AX-181161018	I	116.13	1g070800	Vf1S		PSF_2009/10
AX-416723280	I	117.6	1g070440	Vf1S		PSF_2009/10
AX-416767657	I	118.55	1g070000	Vf1S		PSF_2009/10
AX-416726053	I	119.02	1g069800	Vf1S		PSF_2009/10
AX-181441844	I	122.52	1g073320	Vf1S		PSF_2009/10
AX-416723093	I	125	1g075640	Vf1S		PSF_2009/10
AX-416823680	I	126.44	1g073840	Vf1S		PSF_2009/10
AX-416724438	I	127.9	1g073600	Vf1S		PSF_2009/10
AX-416776492	I	129.39	1g073640	Vf1S		PSF_2009/10
AX-416824487	I	129.39	1g073640	Vf1S		PSF_2009/10
AX-181487755	I	129.86	1g073280	Vf1S		PSF_2009/10
AX-416747676	I	129.86	NA	Vf0		PSF_2009/10
AX-416798116	I	129.86	NA	Vf0		PSF_2009/10
AX-416823895	I	129.86	1g073280	Vf1S		PSF_2009/10
AX-416823873	I	130.8	5g198280	Vf5		PSF_2009/10
AX-181461962	I	132.22	Ung085160	Vf0		PSF_2009/10
AX-416810125	I	133.15	1g071680	Vf1S		PSF_2009/10
AX-181158847	I	134.09	1g072440	Vf1S		PSF_2009/10
AX-181471237	I	134.56	1g072040	Vf1S		PSF_2009/10
AX-416775626	I	135.51	Ung085120	Vf0		PSF_2009/10
AX-181485131	I	136.45	1g072520	Vf1S		PSF_2009/10
AX-416756829	I	137.41	1g072640	Vf1S		PSF_2009/10
AX-181491725	I	138.89	1g072480	Vf1S		PSF_2009/10
AX-416737650	I	140.39	NA	Vf0		PSF_2009/10
AX-181466451	I	140.89	1g072160	Vf1S		PSF_2009/10
AX-181440809	I	142.87	1g073840	Vf1S		PSF_2009/10	NNF_2012/13
AX-416733491	I	142.87	1g073800	Vf1S		PSF_2009/10	NNF_2012/13
AX-416762913	I	143.34	1g073920	Vf1S		PSF_2009/10	NNF_2012/13
AX-416723849	I	144.81	1g075160	Vf1S	NORMALS	PSF_2009/10	NNF_2012/13
AX-181444311	I	145.28	NA	Vf0		PSF_2009/10	NNF_2012/13
AX-416751808	I	147.81	3g017360	Vf3		PSF_2009/10
AX-416773620	I	147.81	3g017360	Vf3		PSF_2009/10
AX-416760160	I	150.84	1g079040	Vf1S		PSF_2009/10	PSF_2012/13	PST_2014/15
AX-416746320	I	153.97	1g079480	Vf1S		PSF_2009/10	PSF_2012/13	PST_2014/15	HSW_2006/07
AX-416796312	I	153.97	1g079440	Vf1S	FNF_2010/11	PSF_2009/10	PSF_2012/13	PST_2014/15	HSW_2006/07
AX-181490810	I	156.45	1g078480	Vf1S	FNF_2010/11	PSF_2009/10	PSF_2012/13	PST_2014/15
AX-181490335	I	157.41	1g078480	Vf1S	FNF_2010/11	PSF_2009/10	PSF_2012/13	PST_2014/15
AX-181169507	I	159.37	NA	Vf0	FNF_2010/11	PSF_2009/10		PST_2014/15	PSC_2014/15
AX-416782399	I	161.37	NA	Vf0	FNF_2010/11	PSF_2009/10		PST_2014/15	PSC_2014/15
AX-416760114	I	162.85	1g078280	Vf1S	FNF_2010/11	PSF_2009/10		PST_2014/15	PSC_2014/15
AX-181448875	I	163.85	1g078280	Vf1S	FNF_2010/11	PSF_2009/10		PST_2014/15	PSC_2014/15
AX-181494767	I	165.3	1g077240	Vf1S	FNF_2010/11	PSF_2009/10	PNC_2014/15	PST_2014/15	PSC_2014/15
AX-416741524	I	166.75	NA	Vf0		PSF_2009/10		PST_2014/15	PSC_2014/15
AX-181490057	I	167.68	1g078000	Vf1S	NLL_2007/08	PSF_2009/10		PST_2014/15	PSC_2014/15
AX-416748508	I	168.64	1g078200	Vf1S	NSP_2007/08	PSF_2009/10	NPP_2007/08	PST_2014/15	PSC_2014/15
AX-416761809	I	169.61	1g078880	Vf1S		PSF_2009/10	DM_2009/10	PST_2014/15	PSC_2014/15
AX-181482638	I	170.57	1g079200	Vf1S		PSF_2009/10	DM_2009/10	PST_2014/15	PSC_2014/15
AX-416729065	I	170.57	Ung014120	Vf0		PSF_2009/10	DM_2009/10	PST_2014/15	PSC_2014/15
AX-181206719	I	172.02	1g080520	Vf1S			DM_2009/10	PST_2014/15	PSC_2014/15
AX-181469616	I	172.96	1g080680	Vf1S			DM_2009/10	PST_2014/15	PSC_2014/15
AX-181445717	I	174.4	1g080720	Vf1S			DM_2009/10	PST_2014/15	PSC_2014/15
AX-181181663	I	175.38	1g083560	Vf1S			DM_2009/10	PST_2014/15	PSC_2014/15
AX-181466189	I	175.86	1g085120	Vf1S			DM_2009/10	PST_2014/15	PSC_2014/15
AX-416822322	I	175.86	1g085560	Vf1S			DM_2009/10	PST_2014/15	PSC_2014/15
AX-181181671	I	178.39	1g083560	Vf1S			DM_2009/10	PST_2014/15	PSC_2014/15
AX-416746305	I	183.04	1g086720	Vf1S	SSF_2012/13		DM_2009/10	PST_2014/15	PSC_2014/15
AX-181465829	I	186.58	1g090760	Vf1S	SSF_2012/13		DM_2009/10
AX-416755158	I	189.68	NA	Vf0	SSF_2012/13		DM_2009/10
AX-181458325	I	192.81	1g098080	Vf1S	SSF_2012/13		DM_2009/10
AX-416771525	I	194.83	NA	Vf0	SSF_2012/13
AX-416812305	I	195.32	NA	Vf0	SSF_2012/13
AX-416762220	I	196.24	1g092280	Vf1S	SSF_2012/13
AX-181455524	I	198.74	1g093640	Vf1S	SSF_2012/13
AX-181467051	I	201.83	1g098080	Vf1S	SSF_2012/13
AX-416812487	I	203.32	1g099400	Vf1S	SSF_2012/13
AX-181155613	I	205.8	1g103080	Vf1S	SSF_2012/13
AX-416751498	I	211.14	1g107840	Vf1S	SSF_2012/13
AX-416769290	I	216.59	1g110640	Vf1S
AX-416775400	I	221.4	1g113120	Vf1S
AX-181188985	I	225.09	Ung032400	Vf0
AX-181197935	I	226.56	1g121160	Vf1S
AX-416730044	I	228	1g122120	Vf1S
AX-416740885	I	229.47	1g122640	Vf1S
AX-181183809	I	229.95	1g122240	Vf1S
AX-416764816	I	230.91	4g180120	Vf4
AX-416799610	I	231.89	1g122280	Vf1S
AX-416802282	I	233.37	1g122680	Vf1S
AX-181495770	I	235.88	1g121600	Vf1S
AX-181485155	I	237.32	1g120520	Vf1S
AX-416813666	I	239.28	1g119840	Vf1S
AX-181195002	I	239.76	1g118480	Vf1S
AX-416742156	I	240.72	NA	Vf0
AX-416765392	I	241.19	1g115960	Vf1S
AX-416806127	I	242.65	NA	Vf0
AX-416728182	I	243.61	NA	Vf0
AX-416811421	I	244.57	1g121120	Vf1S
AX-181439404	I	245.05	1g120520	Vf1S
AX-416810501	I	245.53	1g120640	Vf1S
AX-181160430	I	247	1g123000	Vf1S
AX-181195341	I	248.96	1g124880	Vf1S
AX-181458563	I	248.96	1g127640	Vf1S
AX-416753105	I	248.96	1g124560	Vf1S
AX-181450618	I	249.43	NA	Vf0
AX-181486855	I	249.9	1g123680	Vf1S
AX-416820415	I	250.37	1g126360	Vf1S
AX-416759964	I	251.32	1g124080	Vf1S
AX-416724326	I	251.78	1g124440	Vf1S
AX-181482894	I	253.22	1g126160	Vf1S
AX-416758778	I	254.16	1g123520	Vf1S
AX-416734612	I	255.57	1g128080	Vf1S
AX-416765781	I	255.57	4g035480	Vf4
AX-181441211	I	256.48	1g128160	Vf1S
AX-181440664	I	257.41	1g128360	Vf1S
AX-416802454	I	258.83	1g127600	Vf1S
AX-181155263	I	260.27	1g127560	Vf1S
AX-416742684	I	260.27	1g127200	Vf1S
AX-181485001	I	262.25	1g123680	Vf1S
AX-416804040	I	262.25	1g127000	Vf1S
AX-416750900	I	262.73	NA	Vf0
AX-416773579	I	263.71	1g127720	Vf1S
AX-416767802	I	264.68	NA	Vf0
AX-416754113	I	267.16	1g128880	Vf1S
AX-416761091	I	269.1	1g129920	Vf1S	%RUPT
AX-416760849	I	270.06	1g130080	Vf1S	%RUPT
AX-181481764	I	271.51	1g129640	Vf1S	%RUPT
AX-416765837	I	273.98	1g130120	Vf1S	%RUPT
AX-416819105	I	275.96	1g130640	Vf1S	%RUPT	RUPTL
AX-416812023	I	276.94	1g132000	Vf1S	%RUPT
AX-416814965	I	276.94	1g133000	Vf1S	%RUPT
AX-416745966	I	280.98	5g022240	Vf5
AX-416814669	I	283.93	1g134200	Vf1S
AX-416732601	I	284.39	1g134200	Vf1S
AX-181161521	I	285.35	1g134640	Vf1S
AX-416815146	I	286.81	1g135440	Vf1S
AX-181439520	I	289.31	NA	Vf0	PNF_2012/13
AX-181484256	I	292.97	1g135360	Vf1S	PNF_2012/13
AX-181201657	I	294.97	1g137400	Vf1S	PNF_2012/13
AX-181495081	I	297.42	1g138000	Vf1S	PNF_2012/13
AX-181449062	I	298.86	1g138000	Vf1S	PNF_2012/13	NSP_2009/10
AX-181159923	I	300.29	1g139720	Vf1S	PNF_2012/13
AX-181488844	I	300.75	1g138880	Vf1S	PNF_2012/13
AX-416744720	I	301.21	1g138880	Vf1S	PNF_2012/13
AX-416756881	I	301.21	1g140240	Vf1S	PNF_2012/13
AX-416815279	I	301.68	1g139240	Vf1S	PNF_2012/13
AX-181486217	I	302.15	1g140240	Vf1S	PNF_2012/13
AX-181473102	I	303.1	1g141800	Vf1S	PNF_2012/13
AX-181471992	I	304.06	1g142880	Vf1S	PNF_2012/13
AX-416725099	I	305.02	1g142800	Vf1S	PNF_2012/13
AX-416782422	I	305.5	1g142600	Vf1S	PNF_2012/13
AX-181488767	I	306.93	1g139360	Vf1S	PNF_2012/13
AX-416735101	I	306.93	1g138720	Vf1S	PNF_2012/13
AX-181452024	I	307.87	1g141280	Vf1S	PNF_2012/13
AX-181486938	I	308.34	1g138680	Vf1S	PNF_2012/13
AX-416746535	I	310.24	1g138400	Vf1S	PNF_2012/13
AX-181188614	I	310.71	1g138400	Vf1S	PNF_2012/13
AX-181462818	I	312.15	1g140480	Vf1S	PNF_2012/13
AX-181489278	I	312.15	1g140440	Vf1S	PNF_2012/13
AX-416823294	I	312.15	1g140440	Vf1S	PNF_2012/13
AX-416815062	I	313.1	1g141560	Vf1S	PNF_2012/13
AX-416745084	I	313.57	1g142520	Vf1S	PNF_2012/13
AX-416739242	I	314.05	1g142680	Vf1S	PNF_2012/13
AX-416783025	I	316.07	1g143240	Vf1S	PNF_2012/13
AX-181193580	I	317.03	NA	Vf0	PNF_2012/13
AX-181195706	I	317.03	1g143600	Vf1S	PNF_2012/13
AX-416737033	I	317.5	NA	Vf0	PNF_2012/13
AX-416756460	I	317.97	1g143520	Vf1S	PNF_2012/13
AX-181195700	I	318.45	1g143600	Vf1S	PNF_2012/13
AX-416820920	I	318.93	1g144000	Vf1S	PNF_2012/13
AX-416722281	I	320.38	1g144920	Vf1S	PNF_2012/13
AX-416820285	I	321.34	1g144400	Vf1S	PNF_2012/13
AX-181495716	I	322.83	1g144560	Vf1S	PNF_2012/13
AX-416741828	I	323.31	1g144680	Vf1S	PNF_2012/13
AX-416729297	I	326.34	1g145480	Vf1S	PNF_2012/13	PSF_2007/08
AX-181483939	I	336.86	1g151160	Vf1S	PNF_2012/13
AX-181489792	I	340.02	1g152320	Vf1S
AX-181196127	I	344.29	1g155560	Vf1S
AX-181492583	I	357.56	1g167160	Vf1S
AX-416776470	I	363.5	1g171240	Vf1S
AX-416800957	I	363.97	1g173160	Vf1S
AX-416757085	I	365.46	1g173960	Vf1S
AX-181445584	I	367.44	1g191240	Vf1S
AX-416776099	I	368.44	1g225240	Vf1L
AX-181176114	I	370.99	NA	Vf0
AX-416761613	I	377.07	1g173720	Vf1S
AX-181188351	I	383.7	1g210040	Vf1L	OL/FL
AX-416748009	I	385.2	NA	Vf0	OL/FL		LS_2006/07
AX-181487040	I	389.47	1g208400	Vf1L	OL/FL	SL/FL	LS_2006/07
AX-416815073	I	399.11	1g224920	Vf1L	OL/FL		LS_2006/07
AX-416766054	I	406.55	1g225760	Vf1L	OL/FL	FL	LS_2006/07
AX-416771701	I	412	1g229280	Vf1L	OL/FL
AX-181451671	I	417.46	1g230080	Vf1L
AX-416817094	I	419.42	1g230080	Vf1L
AX-416793826	I	421.42	1g231120	Vf1L
AX-181180020	I	425.04	1g239920	Vf1L
AX-181180021	I	425.04	1g239920	Vf1L
AX-181485252	I	428.07	1g238080	Vf1L
AX-416744856	I	429.54	1g237880	Vf1L
AX-181148411	I	431.04	1g235160	Vf1L
AX-416722396	I	433.01	1g233960	Vf1L
AX-181496675	I	434.97	1g233440	Vf1L
AX-416823835	I	434.97	1g233400	Vf1L
AX-416761992	I	437.49	NA	Vf0
AX-181177279	I	439.5	1g232800	Vf1L
AX-416722333	I	441.5	1g233680	Vf1L
AX-416739851	I	443.48	1g233920	Vf1L
AX-416795415	I	445.44	1g232760	Vf1L
AX-416780229	I	445.91	Ung037840	Vf0
AX-416795414	I	446.89	1g232760	Vf1L
AX-181481501	I	447.9	1g236240	Vf1L
AX-416745327	I	448.39	1g237760	Vf1L
AX-416799406	I	449.36	1g240800	Vf1L
AX-416805269	I	449.83	1g236000	Vf1L
AX-181166109	I	450.78	1g235160	Vf1L
AX-181148147	I	453.28	1g236080	Vf1L
AX-416798965	I	454.77	1g237720	Vf1L
AX-181147897	I	457.8	1g236600	Vf1L
AX-181490611	I	457.8	1g236440	Vf1L
AX-181459131	I	459.26	1g238160	Vf1L
AX-416747191	I	459.26	1g239440	Vf1L
AX-181190334	I	460.71	1g241280	Vf1L
AX-416807684	I	463.78	1g242200	Vf1L
AX-416737511	I	466.28	1g243680	Vf1L
AX-416777122	I	468.76	1g246120	Vf1L
AX-181195631	I	469.24	1g246160	Vf1L
AX-416777854	I	470.71	1g246840	Vf1L
AX-181195921	I	473.21	1g247760	Vf1L
AX-416774763	I	477.39	1g248880	Vf1L
AX-181188538	I	481	1g253480	Vf1L
AX-416780889	I	484.07	NA	Vf0
AX-416728711	I	485.54	1g250680	Vf1L
AX-416729601	I	487.58	1g250280	Vf1L
AX-181487514	I	490.71	1g257720	Vf1L
AX-416770466	I	492.73	NA	Vf0	PAPW
AX-181457107	I	494.22	Ung082880	Vf0
AX-416723120	I	494.7	Ung082880	Vf0
AX-416748070	I	495.68	1g259280	Vf1L
AX-416784623	I	497.66	1g259240	Vf1L
AX-416766626	I	498.14	1g259160	Vf1L
AX-181156530	I	500.12	1g260080	Vf1L
AX-416786205	I	500.59	NA	Vf0
AX-416766627	I	501.07	1g259160	Vf1L
AX-416730334	I	502.58	1g261720	Vf1L
AX-416771238	I	504.61	1g260280	Vf1L
AX-416759938	I	505.09	1g261000	Vf1L
AX-181160318	I	506.05	1g260320	Vf1L
AX-181160319	I	506.52	1g260320	Vf1L
AX-416753683	I	506.52	1g262880	Vf1L
AX-416766766	I	507.5	1g266000	Vf1L
AX-416791220	I	511.15	1g279120	Vf1L
AX-181161438	I	514.24	1g279800	Vf1L
AX-181189647	I	515.76	1g282480	Vf1L
AX-416723468	I	517.72	NA	Vf0
AX-416778834	I	520.33	1g285560	Vf1L
AX-416785058	I	554.99	4g094600	Vf4
AX-416739207	I	561.13	1g339560	Vf1L	FNC_2008/09			FNT_2014/15	FNC_2014/15				H1P_2007/08	LS_2007/08
AX-181199624	I	561.61	1g340640	Vf1L	FNC_2008/09	FNF_2009/10		FNT_2014/15	FNC_2014/15		FNF_2011/12	FNF_2007/08	H1P_2007/08	LS_2007/08
AX-416775081	I	563.08	Ung017760	Vf0	FNC_2008/09	FNF_2009/10	TOTALQ	FNT_2014/15	FNC_2014/15		FNF_2011/12	FNF_2007/08	H1P_2007/08	LS_2007/08
AX-181194753	I	564.07	1g339520	Vf1L	FNC_2008/09	FNF_2009/10		FNT_2014/15	FNC_2014/15		FNF_2011/12	FNF_2007/08	H1P_2007/08	LS_2007/08
AX-181186015	I	569.47	1g348160	Vf1L	FNC_2008/09	FNF_2009/10		FNT_2014/15	FNC_2014/15		FNF_2011/12	FNF_2007/08	H1P_2007/08
AX-181205765	I	573.88	1g354920	Vf1L	FNC_2008/09	FNF_2009/10		FNT_2014/15	FNC_2014/15			FNF_2007/08
AX-416758150	I	575.38	1g354320	Vf1L	FNC_2008/09	FNF_2009/10	PNT_2014/15	FNT_2014/15	FNC_2014/15			FNF_2007/08
AX-181488566	I	577.38	NA	Vf0	FNC_2008/09	FNF_2009/10		FNT_2014/15	FNC_2014/15	FNC_2016/17		FNF_2007/08
AX-416778933	I	577.38	1g357600	Vf1L	FNC_2008/09	FNF_2009/10		FNT_2014/15	FNC_2014/15	FNC_2016/17		FNF_2007/08
AX-181487502	I	577.86	1g356960	Vf1L	FNC_2008/09	FNF_2009/10		FNT_2014/15	FNC_2014/15	FNC_2016/17		FNF_2007/08
AX-416764938	I	579.38	NA	Vf0	FNC_2008/09	FNF_2009/10	FNF_2012/13	FNT_2014/15	FNC_2014/15	FNC_2016/17		FNF_2007/08
AX-181488860	I	579.86	1g357360	Vf1L	FNC_2008/09	FNF_2009/10	FNF_2012/13	FNT_2014/15	FNC_2014/15	FNC_2016/17		FNF_2007/08
AX-416725964	I	580.35	1g357920	Vf1L	FNC_2008/09	FNF_2009/10	FNF_2012/13	FNT_2014/15	FNC_2014/15	FNC_2016/17	PNF_2006/07	FNF_2007/08
AX-181486180	I	582.41	1g356960	Vf1L	FNC_2008/09	FNF_2009/10	FNF_2012/13	FNT_2014/15	FNC_2014/15	FNC_2016/17	PNF_2006/07	FNF_2007/08
AX-181462880	I	583.38	1g357560	Vf1L		FNF_2009/10	FNF_2012/13	FNT_2014/15	FNC_2014/15	FNC_2016/17	PNF_2006/07	FNF_2007/08
AX-181487850	I	584.32	1g355840	Vf1L		FNF_2009/10	FNF_2012/13	FNT_2014/15	FNC_2014/15	FNC_2016/17	PNF_2006/07	FNF_2007/08
AX-416739303	I	586.29	1g358480	Vf1L		FNF_2009/10		FNT_2014/15	FNC_2014/15		PNF_2006/07	FNF_2007/08
AX-416733503	I	586.77	NA	Vf0	NSTEM_2010/11	FNF_2009/10		FNT_2014/15	FNC_2014/15		PNF_2006/07	FNF_2007/08
AX-416789948	I	586.77	1g358640	Vf1L		FNF_2009/10		FNT_2014/15	FNC_2014/15		PNF_2006/07	FNF_2007/08
AX-181461208	I	587.24	1g359320	Vf1L		FNF_2009/10		FNT_2014/15	FNC_2014/15		PNF_2006/07	FNF_2007/08
AX-181468012	I	588.22	1g359120	Vf1L		FNF_2009/10		FNT_2014/15			PNF_2006/07	FNF_2007/08
AX-181485901	I	588.22	1g358680	Vf1L		FNF_2009/10		FNT_2014/15			PNF_2006/07	FNF_2007/08
AX-416821131	I	588.22	1g358760	Vf1L				FNT_2014/15			PNF_2006/07	FNF_2007/08
AX-416795623	I	590.21	1g361600	Vf1L	STIGA			FNT_2014/15			PNF_2006/07	FNF_2007/08
AX-416724857	I	590.69	NA	Vf0				FNT_2014/15			PNF_2006/07	FNF_2007/08
AX-181200664	I	591.17	1g360360	Vf1L	PNC_2016/17			FNT_2014/15			PNF_2006/07	FNF_2007/08
AX-416818833	I	592.63	1g360840	Vf1L				FNT_2014/15			PNF_2006/07	FNF_2007/08
AX-416815488	I	600.38	2g252400	Vf2							PNF_2006/07
AX-416767096	I	634.55	1g435480	Vf1L
AX-181485929	I	638.17	Ung054840	Vf0
AX-181438143	I	642.39	1g435880	Vf1L
AX-416775862	I	642.87	1g435880	Vf1L
AX-416739497	I	650.06	NA	Vf0
AX-181489292	I	652.61	1g442720	Vf1L
AX-416791829	I	653.58	1g442640	Vf1L
AX-181493916	I	654.56	Ung065000	Vf0
AX-181190097	I	656.54	1g441600	Vf1L
AX-181189941	I	657.03	1g442240	Vf1L
AX-416821707	I	658.04	Ung080680	Vf0
AX-416812803	I	660.11	1g445400	Vf1L
AX-416723336	I	662.69	NA	Vf0
AX-181442548	I	667.97	1g452840	Vf1L
AX-181483859	I	667.97	1g452840	Vf1L
AX-416755845	I	671	3g082960	Vf3
AX-416781398	I	673.56	1g449520	Vf1L
AX-181194447	I	675.06	1g448720	Vf1L
AX-181167877	I	677.02	1g447840	Vf1L
AX-416823559	I	680.08	1g453840	Vf1L
AX-181490006	I	681.55	1g454040	Vf1L
AX-416744859	I	682.03	NA	Vf0
AX-416763797	I	683.47	1g455400	Vf1L
AX-181483305	I	684.91	Ung116360	Vf0
AX-416796646	I	685.89	1g455320	Vf1L
AX-416744402	I	688.42	1g456120	Vf1L
AX-181498970	I	689.88	1g457400	Vf1L
AX-416755223	I	689.88	NA	Vf0
AX-181162218	I	690.84	1g458640	Vf1L
AX-416748903	I	690.84	1g458680	Vf1L
AX-416773919	I	692.82	1g458560	Vf1L
AX-416808008	I	693.79	1g457800	Vf1L
AX-181160650	I	695.77	1g457680	Vf1L
AX-416734337	I	696.25	1g456880	Vf1L
AX-416749628	I	696.25	5g102840	Vf5
AX-416757306	I	696.25	2g110480	Vf2
AX-416764352	I	696.25	4g229160	Vf4
AX-416779209	I	696.25	NA	Vf0
AX-416815922	I	696.25	NA	Vf0
AX-181468396	I	696.72	1g458080	Vf1L
AX-416768140	I	697.19	1g458440	Vf1L
AX-416750070	I	697.67	1g458280	Vf1L
AX-416753400	I	697.67	1g458600	Vf1L
AX-416730978	I	699.12	Ung017320	Vf0
AX-416721605	I	699.59	NA	Vf0
AX-416785856	I	700.54	1g457720	Vf1L
AX-181176052	I	701.49	1g458880	Vf1L
AX-416785857	I	701.96	1g457720	Vf1L
AX-416795801	I	702.93	1g456040	Vf1L
AX-181453931	I	703.92	1g456640	Vf1L
AX-181487623	I	704.9	1g458760	Vf1L
AX-416771475	I	707.94	NA	Vf0
AX-416761225	I	708.89	1g457360	Vf1L
AX-181196994	I	710.83	1g461120	Vf1L
AX-181155478	I	711.29	NA	Vf0
AX-181174192	I	713.69	1g461640	Vf1L
AX-416775711	I	714.15	1g461920	Vf1L
AX-416790134	I	717.04	2g275480	Vf2
AX-181481357	I	718.44	1g461560	Vf1L
AX-416786708	I	719.37	NA	Vf0
AX-416739064	I	722.31	1g459560	Vf1L
AX-416823396	I	723.75	1g458480	Vf1L
AX-181485583	I	724.22	1g458480	Vf1L
AX-181470271	I	726.22	1g456880	Vf1L
AX-416823886	I	726.7	1g457080	Vf1L
AX-181162613	I	728.17	1g456800	Vf1L
AX-181500131	I	728.17	1g456840	Vf1L
AX-181191846	I	729.67	1g458920	Vf1L
AX-416729004	I	730.62	1g459120	Vf1L
AX-416751308	I	731.57	1g460240	Vf1L
AX-416824189	I	731.57	1g460200	Vf1L
AX-181200149	I	732.52	1g460840	Vf1L
AX-416821479	I	732.52	1g460840	Vf1L
AX-181461655	I	734.97	1g461400	Vf1L
AX-181492717	I	735.44	1g462120	Vf1L
AX-416767553	I	735.44	1g462000	Vf1L
AX-416791843	I	735.44	1g462320	Vf1L
AX-416816631	I	735.44	1g462040	Vf1L
AX-416734834	I	735.91	1g462480	Vf1L
AX-181498567	I	738.36	1g465280	Vf1L
AX-416729413	I	738.36	1g465560	Vf1L
AX-416765594	I	738.36	1g465200	Vf1L
AX-181445224	I	739.31	1g465200	Vf1L
AX-181449301	I	741.28	1g467640	Vf1L
AX-416821070	I	741.75	1g464640	Vf1L
AX-416722229	I	743.19	1g465440	Vf1L
AX-416799576	I	744.14	NA	Vf0
AX-181152728	I	744.61	1g467040	Vf1L
AX-181182768	I	744.61	1g466560	Vf1L
AX-416753597	I	744.61	1g467680	Vf1L
AX-416817382	I	744.61	NA	Vf0
AX-416771015	I	746.55	1g467200	Vf1L
AX-416775696	I	746.55	1g467440	Vf1L
AX-416722813	I	748.53	1g469080	Vf1L
AX-416818972	I	750.03	1g470240	Vf1L
AX-181183745	I	751.01	1g469960	Vf1L
AX-181485270	I	753.51	1g469520	Vf1L
AX-416815426	I	754.95	1g469440	Vf1L
AX-416742557	I	756.89	1g469320	Vf1L
AX-416772341	I	759.3	1g469680	Vf1L
AX-416823012	I	759.3	1g469640	Vf1L
AX-416790820	I	761.22	1g470240	Vf1L
AX-181491093	I	764.23	1g467880	Vf1L
AX-416824117	I	764.23	NA	Vf0
AX-181494832	I	765.66	1g467800	Vf1L
AX-416728575	I	767.08	1g467760	Vf1L
AX-416799053	I	769.51	1g467200	Vf1L
AX-416817104	I	773.52	1g462880	Vf1L
AX-181470336	I	776.93	1g462880	Vf1L
AX-181490077	I	776.93	NA	Vf0
AX-181494203	I	778.8	1g463120	Vf1L
AX-181189208	I	779.25	3g186200	Vf3
AX-416734835	I	780.18	1g462480	Vf1L
AX-416753841	I	782.11	1g462560	Vf1L
AX-416776564	I	782.11	1g462560	Vf1L
AX-416764573	I	783.05	1g463200	Vf1L
AX-416768500	I	785.58	1g463840	Vf1L
AX-416802927	I	787.13	1g465160	Vf1L
AX-181498191	I	789.68	1g468160	Vf1L	DFP_2006/07
AX-181162517	I	792.13	1g466600	Vf1L	DFP_2006/07
AX-416804125	I	792.6	1g466840	Vf1L	DFP_2006/07
AX-416754936	I	794.05	Ung042280	Vf0	DFP_2006/07
AX-181202292	I	794.99	Ung019040	Vf0	DFP_2006/07
AX-416779383	I	794.99	1g466600	Vf1L	DFP_2006/07
AX-416764011	I	796.97	1g469440	Vf1L	DFP_2006/07
AX-181481309	I	799.45	1g469920	Vf1L	DFP_2006/07
AX-181500128	I	799.45	1g470000	Vf1L	DFP_2006/07
AX-416820412	I	801.93	NA	Vf0
AX-416731957	I	804.93	1g472280	Vf1L
AX-416760352	I	805.4	1g472400	Vf1L
AX-181189945	I	807.88	NA	Vf0
AX-416762725	I	809.34	1g471520	Vf1L
AX-416765741	I	809.81	1g471840	Vf1L
AX-181157320	I	811.75	NA	Vf0
AX-416815170	I	811.75	1g471920	Vf1L
AX-416776542	I	812.22	1g472000	Vf1L
AX-181178093	I	813.17	1g470640	Vf1L
AX-416743207	I	814.1	1g470520	Vf1L
AX-181189944	I	814.56	NA	Vf0
AX-181497306	I	818.07	1g473400	Vf1L
AX-181172549	I	822.2	1g473760	Vf1L
AX-181152015	I	825.27	1g472520	Vf1L
AX-181175570	I	826.24	1g472240	Vf1L
AX-181203072	I	826.24	1g472320	Vf1L
AX-416792029	I	828.77	1g474360	Vf1L
AX-181450141	I	832.38	1g480760	Vf1L
AX-181483354	I	832.38	1g480240	Vf1L
AX-416765862	I	832.38	NA	Vf0
AX-416752245	I	833.85	1g479720	Vf1L
AX-416755062	I	834.33	1g481960	Vf1L
AX-181447115	I	836.27	NA	Vf0
AX-416730037	I	836.27	NA	Vf0
AX-416796006	I	839.82	NA	Vf0
AX-416808637	I	842.95	1g489640	Vf1L
AX-416797175	I	844.42	1g488960	Vf1L
AX-181449599	I	845.39	NA	Vf0
AX-416774000	I	845.39	NA	Vf0
AX-416780329	I	850.09	1g482560	Vf1L
AX-416722078	I	853.7	1g482360	Vf1L
AX-416806899	I	853.7	1g482240	Vf1L
AX-416825469	I	854.19	1g482120	Vf1L
AX-416761132	I	859.53	1g489440	Vf1L
AX-181450326	I	863.8	1g493640	Vf1L
AX-416789752	II-1	0	2g019160	Vf2
AX-416789126	II-1	10.39	NA	Vf0
AX-181160689	II-1	12.43	2g002440	Vf2
AX-416727300	II-1	13.41	2g001640	Vf2
AX-416776736	II-1	13.41	2g001280	Vf2
AX-181473429	II-1	13.9	2g001800	Vf2
AX-181159389	II-1	15.37	2g001960	Vf2
AX-181204035	II-1	16.33	2g000680	Vf2
AX-181189831	II-1	16.8	Ung030560	Vf0
AX-416781974	II-1	16.8	Ung030560	Vf0
AX-416769298	II-1	17.29	2g230360	Vf2
AX-181464224	II-1	17.76	2g002080	Vf2
AX-181491434	II-1	18.23	2g002720	Vf2
AX-416780583	II-1	20.74	2g005640	Vf2
AX-181492089	II-1	22.76	2g004160	Vf2
AX-181170944	II-1	24.74	2g005040	Vf2	PNF_2012/13
AX-181460776	II-1	26.22	2g003000	Vf2	PNF_2012/13
AX-416774339	II-1	26.22	2g002600	Vf2	PNF_2012/13
AX-181487044	II-1	26.7	2g002000	Vf2	PNF_2012/13
AX-416787644	II-1	26.7	2g001960	Vf2	PNF_2012/13
AX-181493058	II-1	29.25	2g000720	Vf2	PNF_2012/13
AX-181490764	II-1	30.26	2g001400	Vf2	PNF_2012/13
AX-416753077	II-2	0	2g045440	Vf2	NORMALQ			LS_2007/08
AX-181187895	II-2	5.58	2g050640	Vf2				LS_2007/08
AX-181486687	II-2	7.58	2g053960	Vf2	PH_2007/08		FNF_2007/08	LS_2007/08
AX-416781159	II-2	9.62	2g054760	Vf2			FNF_2007/08	LS_2007/08
AX-416809055	II-2	12.15	2g054160	Vf2			FNF_2007/08	LS_2007/08
AX-416773874	II-2	15.21	2g054440	Vf2	FNF_2009/10	FNF_2011/12	FNF_2007/08	LS_2007/08
AX-181154314	II-2	16.69	2g055120	Vf2	FNF_2009/10	FNF_2011/12	FNF_2007/08	LS_2007/08
AX-181154313	II-2	17.16	2g055120	Vf2	FNF_2009/10	FNF_2011/12	FNF_2007/08	LS_2007/08
AX-181496615	II-2	18.12	2g055640	Vf2	FNF_2009/10	FNF_2011/12	FNF_2007/08	LS_2007/08
AX-416773428	II-2	19.08	2g055800	Vf2	FNF_2009/10	FNF_2011/12	FNF_2007/08	LS_2007/08
AX-181187990	II-2	20.53	2g057320	Vf2	FNF_2009/10	FNF_2011/12	FNF_2007/08	LS_2007/08
AX-181468268	II-2	20.99	2g058240	Vf2	FNF_2009/10	FNF_2011/12	FNF_2007/08	LS_2007/08
AX-416787674	II-2	22.96	2g056200	Vf2	FNF_2009/10	FNF_2011/12	FNF_2007/08	LS_2007/08
AX-416810598	II-2	26.05	2g059120	Vf2	FNF_2009/10	FNF_2011/12	FNF_2007/08
AX-416775407	II-2	27.01	2g059080	Vf2	FNF_2009/10	FNF_2011/12	FNF_2007/08
AX-416824296	II-2	29.52	2g058800	Vf2	FNF_2009/10	FNF_2011/12	FNF_2007/08
AX-181494967	II-2	30.47	2g059480	Vf2	FNF_2009/10	FNF_2011/12	FNF_2007/08	NNF_2007/08
AX-181192959	II-2	31.91	2g059600	Vf2	FNF_2009/10	FNF_2011/12	FNF_2007/08	PNF_2010/11
AX-181485617	II-2	34.95	2g060520	Vf2	FNF_2009/10	FNF_2011/12	FNF_2007/08	PNF_2010/11
AX-416753159	II-2	36.4	Ung021600	Vf0	FNF_2009/10	FNF_2011/12	FNF_2007/08	PNF_2010/11
AX-181457517	II-2	38.4	2g061920	Vf2	FNF_2009/10		FNF_2007/08	PNF_2010/11
AX-416745656	II-2	39.37	NA	Vf0	FNF_2009/10		FNF_2007/08	PNF_2010/11
AX-416819741	II-2	40.85	2g060720	Vf2	FNF_2009/10		FNF_2007/08	PNF_2010/11
AX-416742664	II-2	43.97	2g064160	Vf2	FNF_2009/10		FNF_2007/08	PNF_2010/11
AX-416747806	II-2	45.49	2g066720	Vf2	FNF_2009/10		FNF_2007/08	PNF_2010/11
AX-416763006	II-2	47.51	2g068840	Vf2	FNF_2009/10			PNF_2010/11
AX-416783454	II-2	48.48	2g071480	Vf2	FNF_2009/10			PNF_2010/11
AX-416820048	II-2	48.48	2g071560	Vf2	FNF_2009/10			PNF_2010/11
AX-181491640	II-2	50.44	2g070360	Vf2	FNF_2009/10			PNF_2010/11
AX-416763281	II-2	51.9	2g070800	Vf2	FNF_2009/10			PNF_2010/11
AX-416783325	II-2	53.37	2g070680	Vf2	FNF_2009/10			PNF_2010/11
AX-181206606	II-2	55.35	2g069600	Vf2	FNF_2009/10			PNF_2010/11
AX-416798485	II-2	57.86	2g073480	Vf2	FNF_2009/10			PNF_2010/11
AX-416773259	II-2	62.12	2g075000	Vf2	FNF_2009/10
AX-416726884	II-2	63.62	2g075200	Vf2	FNF_2009/10	PH_2006/07
AX-416742901	II-2	66.69	2g078040	Vf2	FNF_2009/10	PH_2006/07
AX-416737077	II-2	67.67	NA	Vf0		PH_2006/07
AX-181167036	II-2	68.63	2g080000	Vf2		PH_2006/07
AX-181180463	II-2	69.11	Ung077240	Vf0		PH_2006/07
AX-416737448	II-2	69.11	2g081160	Vf2		PH_2006/07
AX-416790358	II-2	69.11	2g080960	Vf2		PH_2006/07
AX-416817352	II-2	69.59	2g081200	Vf2		PH_2006/07
AX-181189709	II-2	72.14	2g078120	Vf2		PH_2006/07
AX-416785232	II-2	73.11	2g078680	Vf2		PH_2006/07
AX-416789266	II-2	74.08	2g078080	Vf2
AX-416731039	II-2	74.57	2g077240	Vf2
AX-181450063	II-2	75.54	2g077160	Vf2
AX-416746321	II-2	76.99	2g079160	Vf2
AX-416766318	II-2	77.47	NA	Vf0
AX-181442263	II-2	77.95	Ung077160	Vf0
AX-181471027	II-2	78.92	2g080400	Vf2
AX-416746322	II-2	80.39	2g079160	Vf2
AX-416772480	II-2	80.87	2g079240	Vf2
AX-181484613	II-2	81.34	2g079560	Vf2
AX-416739896	II-2	81.34	2g079360	Vf2
AX-416721900	II-2	81.82	2g078920	Vf2
AX-416794875	II-2	81.82	2g079040	Vf2
AX-416794876	II-2	81.82	2g079080	Vf2
AX-416795525	II-2	82.78	2g081200	Vf2
AX-181167479	II-2	83.26	2g080840	Vf2
AX-416725299	II-2	84.25	2g082600	Vf2
AX-416795910	II-2	84.25	2g082200	Vf2
AX-416780407	II-2	84.72	2g083400	Vf2
AX-416780408	II-2	84.72	2g083400	Vf2
AX-416763332	II-2	85.19	2g083480	Vf2
AX-416725298	II-2	85.68	2g083120	Vf2
AX-416739746	II-2	85.68	2g083080	Vf2
AX-416778912	II-2	85.68	2g083200	Vf2
AX-416782685	II-2	85.68	2g083000	Vf2
AX-416801210	II-2	85.68	2g082760	Vf2
AX-416803016	II-2	85.68	2g083160	Vf2
AX-181453893	II-2	87.15	2g082560	Vf2
AX-416725297	II-2	87.15	2g083120	Vf2
AX-416805919	II-2	88.11	2g083320	Vf2
AX-181179183	II-2	90.59	Ung068120	Vf0
AX-181197229	II-2	92.55	2g081800	Vf2
AX-181441774	II-2	92.55	2g082040	Vf2
AX-181150626	II-2	93.03	Ung050200	Vf0
AX-181440980	II-2	93.03	2g082600	Vf2
AX-416814915	II-2	93.03	2g082760	Vf2
AX-181483619	II-2	94.48	2g084320	Vf2
AX-181486949	II-2	94.48	2g084240	Vf2
AX-416745063	II-2	96.45	2g084800	Vf2
AX-416804530	II-2	96.45	2g084400	Vf2
AX-416811712	II-2	96.45	2g084240	Vf2
AX-181452496	II-2	97.87	2g084640	Vf2
AX-181484112	II-2	97.87	2g084640	Vf2
AX-416787564	II-2	97.87	2g084760	Vf2
AX-416737351	II-2	99.35	2g086560	Vf2
AX-416749696	II-2	99.82	2g086760	Vf2
AX-181442791	II-2	100.79	2g086320	Vf2
AX-181466364	II-2	102.77	2g086360	Vf2
AX-181468995	II-2	103.74	Ung071520	Vf0
AX-416817081	II-2	103.74	Ung071560	Vf0
AX-416820103	II-2	105.19	2g085880	Vf2
AX-181493270	II-2	106.65	2g087560	Vf2
AX-416819645	II-2	107.13	2g088360	Vf2
AX-181171861	II-2	108.6	2g090360	Vf2
AX-416748075	II-2	109.57	2g091720	Vf2
AX-416733326	II-2	110.55	2g096000	Vf2
AX-181180046	II-2	111.02	2g097480	Vf2
AX-181182911	II-2	111.02	NA	Vf0
AX-181183938	II-2	111.02	2g099360	Vf2
AX-181481698	II-2	111.02	2g098920	Vf2
AX-181490501	II-2	111.02	NA	Vf0
AX-416725867	II-2	111.02	2g094880	Vf2
AX-416740337	II-2	111.02	2g095120	Vf2
AX-416752792	II-2	111.02	2g097160	Vf2
AX-416804571	II-2	111.02	2g098960	Vf2
AX-181149815	II-2	111.49	NA	Vf0
AX-181482490	II-2	112.95	2g093160	Vf2
AX-416772012	II-2	113.92	2g092000	Vf2
AX-181167344	II-2	114.39	2g092560	Vf2
AX-181446009	II-2	114.84	2g092120	Vf2
AX-416737473	II-2	114.84	2g093200	Vf2
AX-416721654	II-2	115.3	2g094040	Vf2
AX-416796612	II-2	115.3	2g096800	Vf2
AX-181189032	II-2	115.76	2g098120	Vf2
AX-181167582	II-2	116.23	2g098000	Vf2
AX-181485892	II-2	116.23	2g098240	Vf2
AX-181194953	II-2	117.18	2g100800	Vf2
AX-416803378	II-2	117.66	2g108720	Vf2
AX-416817653	II-2	117.66	2g104000	Vf2
AX-181150986	II-2	118.13	2g101960	Vf2
AX-181191250	II-2	118.13	2g108080	Vf2
AX-181197371	II-2	118.13	2g104800	Vf2
AX-416769210	II-2	118.13	2g102760	Vf2
AX-416782311	II-2	118.13	2g106920	Vf2
AX-416785259	II-2	118.13	2g111560	Vf2
AX-416798556	II-2	118.13	2g109440	Vf2
AX-416821888	II-2	118.13	2g102080	Vf2
AX-181495250	II-2	118.61	2g111360	Vf2
AX-416721973	II-2	118.61	2g104000	Vf2
AX-416731129	II-2	118.61	2g101320	Vf2
AX-181160706	II-2	119.57	2g220680	Vf2
AX-416729688	II-2	119.57	2g112280	Vf2
AX-416790333	II-2	119.57	2g104840	Vf2
AX-416795150	II-2	119.57	2g110840	Vf2
AX-181179524	II-2	120.53	2g113400	Vf2
AX-181166440	II-2	121.51	2g114080	Vf2
AX-181183943	II-2	121.98	2g113720	Vf2
AX-181439731	II-2	121.98	2g114720	Vf2
AX-416795081	II-2	121.98	2g114280	Vf2
AX-181484803	II-2	122.45	2g118120	Vf2
AX-416721520	II-2	122.45	2g117320	Vf2
AX-181168036	II-2	124.4	2g117280	Vf2
AX-181199889	II-2	124.87	2g118560	Vf2
AX-181439601	II-2	124.87	2g118520	Vf2
AX-416791334	II-2	124.87	2g117040	Vf2
AX-416783087	II-2	125.85	2g115680	Vf2
AX-416739158	II-2	126.33	2g117040	Vf2
AX-181147598	II-2	126.81	2g117160	Vf2
AX-181191100	II-2	126.81	2g118480	Vf2
AX-181500653	II-2	127.3	2g113840	Vf2
AX-416773725	II-2	127.3	2g114000	Vf2
AX-416731990	II-2	128.28	2g112040	Vf2
AX-181157586	II-2	128.75	2g110960	Vf2
AX-416722665	II-2	128.75	2g111360	Vf2
AX-416763560	II-2	128.75	NA	Vf0
AX-416772848	II-2	129.23	2g111480	Vf2
AX-181439926	II-2	130.21	2g104680	Vf2
AX-181449915	II-2	130.21	2g103200	Vf2
AX-181456431	II-2	130.69	2g104520	Vf2
AX-416760557	II-2	130.69	2g103560	Vf2
AX-181489964	II-2	131.65	2g106720	Vf2
AX-416742856	II-2	132.13	2g106280	Vf2
AX-416797015	II-2	132.13	2g102720	Vf2
AX-181459565	II-2	134.05	4g126160	Vf4
AX-181499986	II-2	134.05	2g094120	Vf2
AX-181179305	II-2	134.51	2g096600	Vf2
AX-181183933	II-2	134.51	2g099360	Vf2
AX-181187298	II-2	134.51	2g098080	Vf2
AX-416811679	II-2	134.51	2g098080	Vf2
AX-181470784	II-2	135.49	2g094000	Vf2
AX-181167343	II-2	135.96	2g092560	Vf2
AX-416749710	II-2	136.92	2g090840	Vf2
AX-416805032	II-2	137.4	2g090160	Vf2
AX-416785744	II-2	137.88	NA	Vf0
AX-416815635	II-2	137.88	2g091480	Vf2
AX-416817695	II-2	137.88	2g090320	Vf2
AX-416760663	II-2	138.36	2g088480	Vf2
AX-416744136	II-2	139.33	2g088360	Vf2
AX-416751536	II-2	139.8	NA	Vf0
AX-416816675	II-2	141.77	2g088480	Vf2
AX-181474393	II-2	142.74	2g089840	Vf2
AX-416723133	II-2	143.71	NA	Vf0
AX-181196398	II-2	144.68	2g091480	Vf2
AX-416811186	II-2	145.66	2g092080	Vf2
AX-181150634	II-2	146.65	NA	Vf0
AX-181484772	II-2	147.13	2g095600	Vf2
AX-181202166	II-2	147.6	2g095120	Vf2
AX-181470959	II-2	147.6	2g095720	Vf2
AX-181483624	II-2	147.6	2g099520	Vf2
AX-181489566	II-2	147.6	2g095600	Vf2
AX-181491991	II-2	147.6	2g095280	Vf2
AX-416725866	II-2	147.6	2g094880	Vf2
AX-416742763	II-2	147.6	Ung055800	Vf0
AX-416744497	II-2	147.6	NA	Vf0
AX-416761288	II-2	147.6	2g095320	Vf2
AX-416770669	II-2	147.6	2g099520	Vf2
AX-416813286	II-2	147.6	NA	Vf0
AX-181148309	II-2	148.55	2g093240	Vf2
AX-181154504	II-2	148.55	2g093680	Vf2
AX-181160417	II-2	148.55	2g093920	Vf2
AX-181482953	II-2	148.55	2g096840	Vf2
AX-416738131	II-2	148.55	2g099200	Vf2
AX-416740135	II-2	148.55	2g093760	Vf2
AX-416780256	II-2	148.55	NA	Vf0
AX-416780257	II-2	148.55	6g181520	Vf6
AX-416792315	II-2	148.55	2g093760	Vf2
AX-416798517	II-2	148.55	NA	Vf0
AX-416817327	II-2	148.55	2g093680	Vf2
AX-416810382	II-2	150.01	2g100600	Vf2
AX-181166470	II-2	150.99	2g103080	Vf2
AX-416820081	II-2	150.99	2g103120	Vf2
AX-181469255	II-2	151.96	2g104000	Vf2
AX-181178985	II-2	152.44	2g108040	Vf2
AX-416774353	II-2	152.92	2g105040	Vf2
AX-416767081	II-2	153.4	NA	Vf0
AX-181491864	II-2	153.89	NA	Vf0
AX-416723653	II-2	154.37	2g115320	Vf2
AX-416805623	II-2	154.86	2g115600	Vf2
AX-181458629	II-2	155.82	2g114680	Vf2
AX-416722591	II-2	156.3	2g113160	Vf2
AX-416755107	II-2	157.77	NA	Vf0
AX-181484875	II-2	159.24	2g116880	Vf2
AX-416775062	II-2	161.77	2g118920	Vf2
AX-416816550	II-2	162.73	2g118760	Vf2
AX-181199881	II-2	163.21	2g120160	Vf2
AX-416752505	II-2	164.66	2g124240	Vf2
AX-416755834	II-2	164.66	2g125560	Vf2
AX-416759722	II-2	164.66	NA	Vf0
AX-416763271	II-2	164.66	NA	Vf0
AX-416773109	II-2	164.66	2g127080	Vf2
AX-416816212	II-2	164.66	2g130360	Vf2
AX-416733113	II-2	165.14	2g132560	Vf2
AX-416764271	II-2	166.1	2g133440	Vf2
AX-416755867	II-2	167.06	NA	Vf0
AX-416823780	II-2	168.03	2g132960	Vf2	H1F_2006/07
AX-416778294	II-2	169.52	2g123520	Vf2	H1F_2006/07
AX-181469984	II-2	170	2g122080	Vf2	H1F_2006/07
AX-181460321	II-2	171.47	2g126600	Vf2	H1F_2006/07
AX-181191616	II-2	172.96	2g124440	Vf2	H1F_2006/07
AX-181205216	II-2	173.45	2g127160	Vf2	H1F_2006/07
AX-416721939	II-2	176	2g137040	Vf2	H1F_2006/07
AX-181166455	II-2	176.97	NA	Vf0	H1F_2006/07
AX-416811751	II-2	177.93	2g137720	Vf2	H1F_2006/07
AX-181483938	II-2	179.89	2g142240	Vf2	H1F_2006/07
AX-181455631	II-2	180.87	2g142240	Vf2	H1F_2006/07
AX-181482161	II-2	181.33	2g140160	Vf2	H1F_2006/07
AX-181482611	II-2	181.33	2g140160	Vf2	H1F_2006/07
AX-416797397	II-2	181.33	2g142200	Vf2	H1F_2006/07
AX-416823001	II-2	181.33	2g140280	Vf2	H1F_2006/07
AX-181454681	II-2	182.26	2g141400	Vf2	H1F_2006/07
AX-416785911	II-2	183.2	2g142560	Vf2	H1F_2006/07
AX-416807336	II-2	183.2	2g143240	Vf2	H1F_2006/07
AX-181444633	II-2	184.15	2g143880	Vf2	H1F_2006/07
AX-181489490	II-2	184.62	2g143520	Vf2	H1F_2006/07
AX-416822396	II-2	185.11	2g143560	Vf2	H1F_2006/07
AX-416823104	II-2	185.11	2g143520	Vf2	H1F_2006/07
AX-416792324	II-2	185.59	2g142480	Vf2	H1F_2006/07
AX-416722782	II-2	186.06	2g142640	Vf2	H1F_2006/07
AX-416759929	II-2	187.01	2g142360	Vf2	H1F_2006/07
AX-416765829	II-2	187.99	2g140840	Vf2	H1F_2006/07
AX-181481482	II-2	188.47	2g141720	Vf2	H1F_2006/07
AX-181494622	II-2	189.42	2g139560	Vf2	H1F_2006/07
AX-416722391	II-2	189.42	2g139520	Vf2	H1F_2006/07
AX-181489738	II-2	189.91	2g139040	Vf2	H1F_2006/07
AX-181488476	II-2	192.41	2g134440	Vf2	H1F_2006/07
AX-181147849	II-2	193.36	2g134440	Vf2	H1F_2006/07
AX-416791755	II-2	194.82	2g134640	Vf2	H1F_2006/07
AX-416765822	II-2	195.3	2g134440	Vf2	H1F_2006/07
AX-416803311	II-2	195.78	NA	Vf0	H1F_2006/07
AX-181490221	II-2	197.28	2g133720	Vf2	H1F_2006/07
AX-181493225	II-2	198.28	2g138800	Vf2	H1F_2006/07
AX-416800428	II-2	198.77	2g137920	Vf2	H1F_2006/07
AX-181473788	II-2	199.72	2g138000	Vf2	H1F_2006/07
AX-416726679	II-2	200.67	2g137840	Vf2	H1F_2006/07
AX-181156004	II-2	201.15	2g137640	Vf2	H1F_2006/07
AX-416774916	II-2	202.1	2g137560	Vf2	H1F_2006/07
AX-181489312	II-2	203.08	2g133440	Vf2	H1F_2006/07
AX-416775660	II-2	204.54	2g133320	Vf2	H1F_2006/07
AX-181491271	II-2	205.52	2g124000	Vf2	H1F_2006/07
AX-181484542	II-2	207.54	2g120840	Vf2
AX-181168931	II-2	209.56	2g117120	Vf2
AX-181442572	II-2	210.02	2g116520	Vf2
AX-416815328	II-2	210.02	2g116920	Vf2
AX-416766002	II-2	210.98	2g115080	Vf2
AX-416819509	II-2	210.98	2g113560	Vf2
AX-181494448	II-2	212.42	2g116400	Vf2
AX-416751499	II-2	212.42	2g116400	Vf2
AX-181147592	II-2	213.38	Ung046600	Vf0
AX-416816035	II-2	214.36	NA	Vf0
AX-416739190	II-2	214.84	2g109720	Vf2
AX-416791366	II-2	214.84	2g109720	Vf2
AX-181453092	II-2	216.31	2g107040	Vf2
AX-416814946	II-2	216.31	2g100960	Vf2
AX-416811542	II-2	216.79	2g102760	Vf2
AX-416743132	II-2	217.26	2g102080	Vf2
AX-416740163	II-2	217.75	2g101000	Vf2
AX-181485000	II-2	218.22	2g100680	Vf2
AX-416803312	II-2	219.65	Ung055760	Vf0
AX-416763602	II-2	221.57	NA	Vf0
AX-416767472	II-2	221.57	2g096040	Vf2
AX-416792409	II-2	221.57	Ung074000	Vf0
AX-416810099	II-2	221.57	NA	Vf0
AX-416781560	II-2	222.04	2g099720	Vf2
Vf_Mt3g091190_001	II-2	231.12	2g12500	Vf0
Vf_Mt3g092310_001	II-2	237.8	2g134440	Vf0
Vf_Mt3g095660_001	II-2	246.94	2g146280	Vf0
AX-416784459	II-2	252.46	2g149200	Vf2
AX-416764456	II-2	255.59	2g150800	Vf2
AX-416771909	II-2	255.59	2g150640	Vf2
AX-416736563	II-2	256.06	2g150080	Vf2
AX-416764780	II-2	257.53	6g158640	Vf6
AX-416753767	II-2	258.51	2g151720	Vf2	DF1_2011/12
AX-416820115	II-2	258.99	2g152040	Vf2
AX-416765467	II-2	261.49	2g153720	Vf2
AX-181500566	II-2	263.97	2g154800	Vf2
AX-181484939	II-2	265.97	2g154880	Vf2
AX-181189249	II-2	267.41	2g153920	Vf2
AX-416817163	II-2	268.36	2g154920	Vf2
AX-181440639	II-2	268.82	2g155760	Vf2
AX-416823119	II-2	268.82	2g155760	Vf2
AX-181454966	II-2	269.3	2g156360	Vf2
AX-181494914	II-2	270.28	2g154400	Vf2
AX-181495375	II-2	270.28	2g154280	Vf2
AX-416765620	II-2	270.28	2g154800	Vf2
AX-416785133	II-2	270.28	2g154720	Vf2
AX-416797630	II-2	270.28	2g154800	Vf2
AX-181470773	II-2	270.76	2g154240	Vf2
AX-181202251	II-2	273.76	2g152640	Vf2
AX-416775585	II-2	274.72	2g152960	Vf2
AX-181202250	II-2	275.19	2g152640	Vf2
AX-181492219	II-2	276.15	2g152120	Vf2
AX-181462731	II-2	276.64	NA	Vf0
AX-416776657	II-2	277.62	2g151800	Vf2
AX-181444134	II-2	278.1	2g151800	Vf2
AX-416770184	II-2	278.1	2g151840	Vf2
AX-181175886	II-2	278.58	2g150000	Vf2
AX-416822862	II-2	280.58	2g149920	Vf2
AX-416798569	II-2	281.56	2g149040	Vf2
AX-416763140	II-2	283.63	2g145240	Vf2
AX-181159854	II-2	284.61	2g147680	Vf2
AX-181440109	II-2	286.08	2g147720	Vf2
AX-181147566	II-2	287.04	2g146280	Vf2
AX-181473646	II-2	287.52	2g147640	Vf2
AX-416817065	II-2	288.48	2g148760	Vf2
AX-416759884	II-2	288.96	NA	Vf0
AX-181464700	II-2	289.45	2g149000	Vf2
AX-416826027	II-2	289.94	2g147200	Vf2
AX-416727788	II-2	290.93	2g145160	Vf2
AX-416769557	II-2	295.2	2g141120	Vf2
AX-181178624	II-2	295.68	2g142280	Vf2
AX-181189191	II-2	297.13	NA	Vf0
AX-181148460	II-2	297.6	2g144160	Vf2
AX-181493452	II-2	298.58	2g144080	Vf2
AX-416727978	II-2	298.58	NA	Vf0
AX-181445569	II-2	313.47	2g144320	Vf2
Vf_Mt3g096560_001	II-2	333.87	2g149960	Vf0
Vf_Mt3g101420_001	II-2	350.32	2g164160	Vf0		DM_2007/08
Vf_Mt3g101740_001	II-2	351.22	2g165440	Vf0		DM_2007/08
Vf_Mt3g104700_001	II-2	365.21	NA	Vf0		DM_2007/08
Vf_Mt3g100500_001	II-2	376.26	2g162120	Vf0	FS_2017/18	DM_2007/08
Vf_Mt3g100050_001	II-2	379.56	2g160160	Vf0		DM_2007/08	DHF_2016/17
Vf_Mt3g098530_001	II-2	384.39	2g155120	Vf0		DM_2007/08	DHF_2016/17
AX-416740058	II-2	390.95	2g156680	Vf2	DF50_2011/12	DM_2007/08	DHF_2016/17
AX-416806463	II-2	391.9	NA	Vf0	DF50_2011/12	DM_2007/08	DHF_2016/17
AX-416755553	II-2	392.37	2g156160	Vf2	DF50_2011/12	DM_2007/08	DHF_2016/17	NBF_2006/07
AX-181191202	II-2	392.86	2g155000	Vf2	DF50_2011/12	DM_2007/08	DHF_2016/17	NBF_2006/07
AX-181148240	II-2	393.33	2g155120	Vf2	DF50_2011/12	DM_2007/08	DHF_2016/17	NBF_2006/07
AX-181486469	II-2	395.29	2g158120	Vf2	DF50_2011/12	DM_2007/08	DHF_2016/17	NBF_2006/07
AX-416815061	II-2	395.76	2g158120	Vf2	DF50_2011/12	DM_2007/08	DHF_2016/17	NBF_2006/07
AX-416731279	II-2	396.72	2g157800	Vf2	DF50_2011/12	DM_2007/08	DHF_2016/17	NBF_2006/07
AX-416757601	II-2	398.17	2g158560	Vf2	DF50_2011/12	DM_2007/08	DHF_2016/17	NBF_2006/07
AX-416746078	II-2	399.63	3g019160	Vf3	DF50_2011/12	DM_2007/08	DHF_2016/17	NBF_2006/07
AX-416765602	II-2	399.63	3g019280	Vf3	DF50_2011/12	DM_2007/08	DHF_2016/17	NBF_2006/07
AX-181191549	II-2	400.11	3g019240	Vf3	DF50_2011/12	DM_2007/08	DHF_2016/17	NBF_2006/07
AX-416799794	II-2	401.07	2g158000	Vf2	DF50_2011/12	DM_2007/08	DHF_2016/17	NBF_2006/07
AX-181188732	II-2	402.49	2g160080	Vf2	DF50_2011/12	DM_2007/08	DHF_2016/17	NBF_2006/07
AX-181500172	II-2	402.49	2g160160	Vf2	DF50_2011/12	DM_2007/08	DHF_2016/17	NBF_2006/07
AX-416723028	II-2	402.96	2g159760	Vf2	DF50_2011/12	DM_2007/08	DHF_2016/17	NBF_2006/07
AX-416787813	II-2	403.94	2g161040	Vf2	DF50_2011/12	DM_2007/08	DHF_2016/17	NBF_2006/07
AX-181492201	II-2	404.9	2g159280	Vf2	DF50_2011/12	DM_2007/08	DHF_2016/17	NBF_2006/07
AX-181497600	II-2	405.86	2g159760	Vf2		DM_2007/08	DHF_2016/17	NBF_2006/07
AX-416785709	II-2	406.81	NA	Vf0		DM_2007/08	DHF_2016/17	NBF_2006/07
AX-181200063	II-2	408.23	2g162000	Vf2		DM_2007/08	DHF_2016/17	NBF_2006/07
AX-416782925	II-2	408.7	2g162560	Vf2		DM_2007/08	DHF_2016/17	NBF_2006/07
AX-416775267	II-2	410.18	2g164680	Vf2		DM_2007/08	DHF_2016/17	NBF_2006/07
AX-181150048	II-2	410.66	2g164160	Vf2		DM_2007/08	DHF_2016/17	NBF_2006/07
AX-181148576	II-2	411.63	2g163080	Vf2		DM_2007/08	DHF_2016/17	NBF_2006/07
AX-181148577	II-2	411.63	2g163080	Vf2		DM_2007/08		NBF_2006/07
AX-416769212	II-2	414.11	1g259360	Vf1L		DM_2007/08		NBF_2006/07
AX-416821385	II-2	414.11	2g162960	Vf2		DM_2007/08		NBF_2006/07
AX-181474242	II-2	414.58	2g161960	Vf2		DM_2007/08		NBF_2006/07
AX-181447857	II-2	415.54	2g162680	Vf2		DM_2007/08		NBF_2006/07
AX-181451986	II-2	416.01	2g161960	Vf2		DM_2007/08		NBF_2006/07
AX-416733327	II-2	417.46	2g159160	Vf2		DM_2007/08		NBF_2006/07
AX-416747639	II-2	419.42	2g158000	Vf2		DM_2007/08		NBF_2006/07
AX-416764120	II-2	419.89	2g157000	Vf2		DM_2007/08		NBF_2006/07
AX-181481984	II-2	421.85	2g158520	Vf2		DM_2007/08	DM_2009/10	NBF_2006/07
AX-416823134	II-2	422.33	2g158160	Vf2		DM_2007/08	DM_2009/10	NBF_2006/07
AX-416804414	II-2	423.31	2g158160	Vf2		DM_2007/08	DM_2009/10	NBF_2006/07
AX-416775694	II-2	424.28	3g019240	Vf3		DM_2007/08	DM_2009/10	NBF_2006/07
AX-181491893	II-2	425.25	2g158640	Vf2		DM_2007/08	DM_2009/10	NBF_2006/07
AX-416722974	II-2	427.21	1g237880	Vf1L		DM_2007/08	DM_2009/10	NBF_2006/07
AX-416773485	II-2	428.67	2g162880	Vf2		DM_2007/08	DM_2009/10	NBF_2006/07
AX-181489711	II-2	429.67	2g165000	Vf2		DM_2007/08	DM_2009/10	NBF_2006/07
AX-416822166	II-2	446.49	2g193360	Vf2	PNF_2007/08	PSF_2006/07	DM_2009/10	NNP_2010/11	DM_2010/11
AX-416823580	II-2	456.02	2g197920	Vf2
AX-181194854	II-2	457.5	2g199000	Vf2
AX-181192084	II-2	460.6	Ung034800	Vf0	DH_2018/19
AX-181192816	II-2	462.1	2g201240	Vf2
AX-181462205	II-2	463.59	2g202560	Vf2
AX-416814615	II-2	466.17	NA	Vf0
AX-416793353	II-2	468.17	2g203960	Vf2
AX-416815261	II-2	478.06	2g217160	Vf2
AX-416783148	II-2	495.64	2g229360	Vf2	DH_2017/18
AX-181463921	II-2	497.66	2g231120	Vf2
AX-181492673	II-2	500.16	2g234480	Vf2
AX-416808257	II-2	502.64	2g235200	Vf2	PSC_2016/17
AX-416780272	II-2	507.98	2g238640	Vf2
AX-416759820	II-2	508.96	1g232200	Vf1L
AX-416754293	II-2	511.02	2g241800	Vf2
AX-181157127	II-2	512.48	2g242040	Vf2
AX-416765970	II-2	513.45	2g243200	Vf2
AX-181180983	II-2	514.45	2g241080	Vf2
AX-416806542	II-2	515.45	2g239440	Vf2
AX-181486832	II-2	516.42	2g239280	Vf2
AX-416762324	II-2	516.91	NA	Vf0
AX-416729362	II-2	517.87	2g239680	Vf2
AX-416757126	II-2	517.87	2g240040	Vf2
AX-416765565	II-2	517.87	2g240600	Vf2
AX-416721965	II-2	519.34	2g241760	Vf2
AX-181157124	II-2	519.81	NA	Vf0
AX-416765399	II-2	520.3	2g241920	Vf2
AX-416798968	II-2	520.3	2g243680	Vf2
AX-416774024	II-2	521.78	2g244120	Vf2
AX-181205213	II-2	523.23	2g243760	Vf2
AX-416731667	II-2	525.21	NA	Vf0
AX-416809057	II-2	528.75	2g245800	Vf2
AX-416801877	II-2	536.03	2g250280	Vf2
AX-181448952	II-2	540.83	2g253520	Vf2
AX-181492476	II-2	542.32	NA	Vf0
AX-181490696	II-2	543.29	2g253520	Vf2
AX-416723128	II-2	547.65	2g258720	Vf2
AX-416793653	II-2	556.78	2g271360	Vf2
AX-416738042	II-2	558.8	3g083400	Vf3
AX-416772045	II-2	560.78	NA	Vf0
AX-181484580	II-2	561.26	2g277240	Vf2
AX-416797038	II-2	563.26	2g275640	Vf2
AX-416792244	II-2	564.26	2g276040	Vf2
AX-416765364	II-2	565.22	2g277000	Vf2
AX-416825652	II-2	566.18	2g276200	Vf2
AX-181484992	II-2	567.16	2g274680	Vf2
AX-416784797	II-2	568.13	1g248640	Vf1L
AX-181447869	II-2	569.58	2g274680	Vf2
AX-416784798	II-2	570.56	NA	Vf0
AX-416808066	II-2	571.04	2g272920	Vf2
AX-416726341	II-2	572.5	2g271480	Vf2
AX-416746163	II-2	575.03	2g269520	Vf2
AX-416750030	III	0	3g006760	Vf3
AX-416745908	III	1.47	3g003200	Vf3
AX-181489307	III	1.95	3g000800	Vf3
AX-416738403	III	2.43	3g001520	Vf3
AX-416791956	III	3.39	Ung069640	Vf0
AX-416789309	III	4.88	3g007040	Vf3
AX-416736518	III	5.89	3g003120	Vf3
AX-181451969	III	8.98	3g012960	Vf3
AX-416781991	III	10.45	Ung057840	Vf0
AX-181439197	III	11.42	3g012560	Vf3
AX-181490070	III	12.41	3g013320	Vf3
AX-416804278	III	13.4	3g013960	Vf3
AX-181486269	III	14.86	3g014360	Vf3
AX-416750190	III	16.84	3g014040	Vf3
AX-181188340	III	26.74	Ung000720	Vf0		H1F_2012/13
AX-416732900	III	30.39	3g024760	Vf3		H1F_2012/13		H1P_2011/12
AX-181198441	III	34.16	3g038040	Vf3	H1F_2011/12	H1F_2012/13	H1P_2007/08	H1P_2011/12
AX-416751170	III	35.14	3g038440	Vf3	H1F_2011/12	H1F_2012/13	H1P_2007/08	H1P_2011/12
AX-416801028	III	36.14	3g038240	Vf3	H1F_2011/12	H1F_2012/13	H1P_2007/08	H1P_2011/12
AX-181487077	III	47.16	3g042240	Vf3			H1P_2007/08
AX-416748674	III	55	Ung043000	Vf0			H1P_2007/08
AX-181500328	III	55.97	NA	Vf0			H1P_2007/08
AX-181153523	III	56.47	3g054680	Vf3			H1P_2007/08
AX-181167047	III	57.47	3g050760	Vf3			H1P_2007/08
AX-416807185	III	58.44	3g050600	Vf3			H1P_2007/08
AX-181172392	III	58.92	3g052960	Vf3
AX-181192393	III	59.9	3g051800	Vf3
AX-416762556	III	64.76	3g056120	Vf3
AX-181470632	III	68.41	3g057160	Vf3
AX-181492803	III	71.47	3g059000	Vf3
AX-181192936	III	74	3g057640	Vf3
AX-416761203	III	74.97	3g058760	Vf3
AX-416824656	III	80.37	3g067360	Vf3
AX-416813224	III	84.63	3g070360	Vf3
AX-416770998	III	87.7	3g070800	Vf3
AX-416766121	III	91.31	3g075080	Vf3
AX-181198849	III	93.32	3g072680	Vf3	AL/FL
AX-416786446	III	94.82	3g072000	Vf3
AX-416747081	III	95.32	NA	Vf0
AX-181178807	III	97.34	3g076400	Vf3
AX-181444801	III	97.82	3g079200	Vf3	SSF_2009/10
AX-416741348	III	98.31	Ung049160	Vf0
AX-416747553	III	98.31	3g078120	Vf3
AX-181189117	III	99.81	3g083280	Vf3
AX-416820346	III	101.3	Ung084880	Vf0
AX-416722830	III	102.78	3g076120	Vf3
AX-416769483	III	103.76	3g076280	Vf3
AX-181148150	III	105.21	NA	Vf0
AX-416774828	III	105.21	3g078240	Vf3
AX-416722758	III	106.17	3g083280	Vf3
AX-416817628	III	106.66	3g083280	Vf3	AL
Vf_Mt1g082580_001	III	113.86	3g085240	Vf0
AX-416755412	III	120.8	3g087440	Vf3
AX-416742949	III	122.86	3g089600	Vf3
AX-416817380	III	122.86	NA	Vf0
AX-181438156	III	123.85	3g087760	Vf3
AX-416823571	III	124.35	3g090360	Vf3
AX-181484489	III	124.83	3g088880	Vf3
AX-181485719	III	124.83	3g088880	Vf3
AX-416793167	III	125.79	3g090480	Vf3
AX-416744955	III	128.25	3g088720	Vf3
AX-416801175	III	129.23	3g087960	Vf3
AX-416803161	III	129.71	NA	Vf0
AX-416805771	III	130.2	6g030080	Vf6
AX-181171815	III	130.68	3g090080	Vf3
AX-416731817	III	130.68	3g089520	Vf3
AX-416756793	III	130.68	Ung120400	Vf0
AX-181177845	III	131.62	3g091320	Vf3
AX-416778921	III	131.62	3g091320	Vf3
AX-181147632	III	132.09	3g092120	Vf3
AX-416796866	III	133.04	NA	Vf0
AX-181176817	III	133.51	3g092480	Vf3
AX-181177852	III	133.51	3g091320	Vf3
AX-181473283	III	133.51	3g092560	Vf3
AX-181489290	III	133.99	NA	Vf0
AX-181488584	III	134.96	3g093760	Vf3
AX-416745419	III	135.44	3g096800	Vf3
AX-416792596	III	135.92	3g097480	Vf3
AX-416738168	III	137.36	3g101080	Vf3
AX-416798247	III	137.36	3g101040	Vf3
AX-181454157	III	137.83	3g101200	Vf3
AX-416723950	III	137.83	3g099400	Vf3
AX-416734632	III	138.3	3g101680	Vf3
AX-416816025	III	139.71	3g102400	Vf3
AX-416786432	III	141.19	3g101400	Vf3
AX-416778302	III	142.16	3g104640	Vf3
AX-416747561	III	143.12	3g107920	Vf3
AX-181188772	III	144.1	3g107320	Vf3
AX-181188770	III	144.57	3g107320	Vf3
AX-416812378	III	146.04	3g106520	Vf3
AX-416806448	III	147.48	3g108360	Vf3
AX-416749163	III	148.44	NA	Vf0
AX-416775266	III	148.91	3g104280	Vf3
AX-181467972	III	150.35	3g103720	Vf3
AX-416749059	III	151.79	3g108560	Vf3
AX-416803576	III	153.24	3g104800	Vf3
AX-416795552	III	155.24	3g102600	Vf3	SOA
AX-416727815	III	156.75	Ung108920	Vf0	SOA/FL
AX-181486888	III	157.72	3g120840	Vf3
AX-181459716	III	158.69	3g122800	Vf3	NNP_2009/10
AX-181484087	III	158.69	3g122800	Vf3	NNP_2009/10
AX-181195871	III	159.17	Ung098640	Vf0
AX-416736180	III	159.17	3g123160	Vf3
AX-416759124	III	159.64	3g122280	Vf3
AX-416792968	III	159.64	3g122320	Vf3
AX-416744617	III	160.6	3g121320	Vf3
AX-416745536	III	160.6	3g121360	Vf3
AX-416765278	III	160.6	NA	Vf0
AX-416776603	III	160.6	3g122040	Vf3
AX-416793021	III	160.6	NA	Vf0
AX-416756240	III	161.07	3g120440	Vf3
AX-416802078	III	161.07	3g120280	Vf3
AX-416766956	III	161.55	3g119040	Vf3
AX-416773297	III	164.05	3g099520	Vf3
AX-416825732	III	164.05	3g099520	Vf3
AX-416730956	III	165.51	3g102280	Vf3
AX-416795167	III	166.46	3g100840	Vf3
AX-416748316	III	166.94	3g101880	Vf3
AX-416754105	III	166.94	NA	Vf0
AX-181463672	III	167.87	3g103960	Vf3
AX-416764497	III	167.87	3g104800	Vf3
AX-416783098	III	167.87	3g104960	Vf3
AX-416783099	III	167.87	3g104960	Vf3
AX-416784611	III	167.87	3g105000	Vf3
AX-416806836	III	168.34	3g104120	Vf3
AX-181451725	III	169.29	3g105680	Vf3
AX-416725148	III	170.25	3g105560	Vf3
AX-416724830	III	170.72	3g107120	Vf3
AX-416792127	III	172.16	NA	Vf0	PNF_2006/07
AX-181482874	III	173.63	3g108000	Vf3	PNF_2006/07
AX-181201796	III	174.59	3g110320	Vf3	PNF_2006/07
AX-181484800	III	176.04	3g107200	Vf3	PNF_2006/07
AX-416803004	III	176.98	3g106560	Vf3	PNF_2006/07	PNF_2007/08
AX-181499990	III	178.94	3g106360	Vf3	PNF_2006/07	PNF_2007/08
AX-181147749	III	181.44	3g100920	Vf3	PNF_2006/07	PNF_2007/08
AX-181457004	III	181.92	3g099320	Vf3	PNF_2006/07	PNF_2007/08	PNC_2008/09
AX-416777477	III	182.4	3g101000	Vf3	PNF_2006/07	PNF_2007/08
AX-416733035	III	183.34	3g101760	Vf3	PNF_2006/07	PNF_2007/08
AX-181167109	III	185.3	3g094120	Vf3	PNF_2006/07	PNF_2007/08
AX-181167110	III	185.3	3g094120	Vf3	PNF_2006/07	PNF_2007/08
AX-181160292	III	186.76	NA	Vf0	PNF_2006/07	PNF_2007/08
AX-416746489	III	187.72	3g098200	Vf3	PNF_2006/07	PNF_2007/08	NNP_2007/08
AX-181152694	III	188.66	3g095480	Vf3		PNF_2007/08
AX-181448740	III	189.14	NA	Vf0		PNF_2007/08
AX-181485437	III	189.14	3g096760	Vf3		PNF_2007/08
AX-416750797	III	189.14	3g097120	Vf3		PNF_2007/08
AX-416763990	III	189.14	3g095320	Vf3		PNF_2007/08
AX-181172043	III	190.09	3g094080	Vf3		PNF_2007/08
AX-181184320	III	190.09	3g094840	Vf3		PNF_2007/08
AX-416799703	III	190.09	3g096840	Vf3		PNF_2007/08
AX-416771765	III	190.56	3g097280	Vf3		PNF_2007/08
AX-181499398	III	191.53	3g094760	Vf3		PNF_2007/08
AX-416737607	III	191.53	3g093680	Vf3		PNF_2007/08
AX-416751093	III	191.53	3g094800	Vf3		PNF_2007/08
AX-416777161	III	191.53	3g094920	Vf3		PNF_2007/08
AX-416777380	III	192.5	3g099000	Vf3		PNF_2007/08
AX-181440398	III	195.05	3g098480	Vf3	DFP_2007/08	PNF_2007/08
AX-416751547	III	197.58	3g114600	Vf3		PNF_2007/08
AX-181483926	III	198.54	Ung057800	Vf0		PNF_2007/08
AX-416722557	III	199.5	Ung057800	Vf0		PNF_2007/08
AX-181196154	III	200.46	3g115000	Vf3		PNF_2007/08
AX-416815695	III	200.94	Ung108920	Vf0		PNF_2007/08
AX-416773979	III	201.41	3g112120	Vf3		PNF_2007/08
AX-416805461	III	201.88	3g109680	Vf3		PNF_2007/08
AX-416739930	III	202.82	3g110800	Vf3		PNF_2007/08
AX-416744750	III	203.28	NA	Vf0		PNF_2007/08
AX-181440680	III	203.74	3g117600	Vf3		PNF_2007/08
AX-416753541	III	203.74	3g113200	Vf3		PNF_2007/08
AX-416758190	III	203.74	3g114120	Vf3		PNF_2007/08
AX-416816042	III	203.74	3g111840	Vf3		PNF_2007/08
AX-181187072	III	204.21	3g115240	Vf3		PNF_2007/08
AX-416794829	III	204.21	3g111240	Vf3		PNF_2007/08
AX-181189713	III	204.67	3g118480	Vf3		PNF_2007/08
AX-416742830	III	204.67	3g118440	Vf3		PNF_2007/08
AX-416745950	III	204.67	NA	Vf0		PNF_2007/08
AX-416812240	III	204.67	3g118240	Vf3		PNF_2007/08
AX-416722703	III	205.13	3g120880	Vf3		PNF_2007/08
AX-416779256	III	205.13	3g119320	Vf3		PNF_2007/08
AX-181160189	III	206.09	3g117320	Vf3		PNF_2007/08
AX-181453004	III	207.05	3g110200	Vf3		PNF_2007/08
AX-181485853	III	208.95	3g108760	Vf3		PNF_2007/08
AX-416728471	III	208.95	NA	Vf0		PNF_2007/08
AX-416774588	III	208.95	3g108760	Vf3		PNF_2007/08
AX-416803887	III	210.38	1g092160	Vf1S		PNF_2007/08
AX-181487327	III	211.34	3g119080	Vf3		PNF_2007/08
AX-181490270	III	212.3	3g125360	Vf3		PNF_2007/08
AX-416760725	III	212.3	3g124120	Vf3		PNF_2007/08
AX-416771990	III	212.3	Ung071040	Vf0		PNF_2007/08
AX-416729862	III	212.78	NA	Vf0		PNF_2007/08
AX-416766605	III	214.25	NA	Vf0		PNF_2007/08
AX-416810367	III	214.73	3g123560	Vf3		PNF_2007/08
AX-416791759	III	216.2	3g126720	Vf3		PNF_2007/08
AX-181446531	III	216.68	NA	Vf0		PNF_2007/08
AX-181485660	III	216.68	3g128360	Vf3		PNF_2007/08
AX-416725437	III	216.68	3g126800	Vf3		PNF_2007/08
AX-181153073	III	217.65	Ung015000	Vf0		PNF_2007/08
AX-181442758	III	217.65	3g127520	Vf3		PNF_2007/08
AX-181487823	III	217.65	Ung023200	Vf0		PNF_2007/08
AX-181497956	III	217.65	NA	Vf0		PNF_2007/08
AX-416722951	III	217.65	3g128800	Vf3		PNF_2007/08
AX-416744752	III	217.65	NA	Vf0		PNF_2007/08
AX-416744753	III	217.65	3g127440	Vf3		PNF_2007/08
AX-416745525	III	217.65	3g127480	Vf3		PNF_2007/08
AX-416774612	III	217.65	3g126160	Vf3		PNF_2007/08
AX-416793268	III	217.65	3g126200	Vf3		PNF_2007/08
AX-416804221	III	217.65	3g125720	Vf3		PNF_2007/08
AX-416746333	III	218.12	3g128880	Vf3		PNF_2007/08
AX-416746334	III	218.12	3g128880	Vf3		PNF_2007/08
AX-181188611	III	219.08	3g126040	Vf3		PNF_2007/08
AX-181452919	III	220.05	3g125800	Vf3		PNF_2007/08
AX-416727198	III	220.05	3g126400	Vf3		PNF_2007/08
AX-416739406	III	220.05	NA	Vf0		PNF_2007/08
AX-416746194	III	220.05	3g128120	Vf3		PNF_2007/08
AX-416780541	III	220.05	3g127760	Vf3		PNF_2007/08
AX-416820859	III	220.05	3g126040	Vf3		PNF_2007/08
AX-416774551	III	220.52	3g127680	Vf3		PNF_2007/08
AX-416779300	III	220.52	NA	Vf0		PNF_2007/08
AX-416796915	III	220.52	3g053360	Vf3		PNF_2007/08
AX-181175303	III	220.99	3g125200	Vf3		PNF_2007/08
AX-181167025	III	221.47	Ung026960	Vf0		PNF_2007/08
AX-181167026	III	221.47	Ung026960	Vf0		PNF_2007/08
AX-181178336	III	221.94	3g121480	Vf3		PNF_2007/08
AX-181187534	III	221.94	3g123400	Vf3		PNF_2007/08
AX-416734121	III	221.94	3g121840	Vf3		PNF_2007/08
AX-181484582	III	222.41	3g118640	Vf3		PNF_2007/08
AX-416750048	III	222.41	3g119960	Vf3		PNF_2007/08
AX-181205104	III	223.37	3g118040	Vf3		PNF_2007/08
AX-181470435	III	223.37	3g118320	Vf3		PNF_2007/08
AX-181486011	III	223.37	3g118120	Vf3		PNF_2007/08
AX-181486369	III	223.37	3g118200	Vf3		PNF_2007/08
AX-416812239	III	223.37	3g118240	Vf3		PNF_2007/08
AX-416773980	III	223.84	3g112120	Vf3		PNF_2007/08
AX-416815418	III	223.84	3g115000	Vf3		PNF_2007/08
AX-416791568	III	224.31	NA	Vf0		PNF_2007/08
AX-181456670	III	224.79	3g113760	Vf3		PNF_2007/08
AX-181459437	III	224.79	3g112040	Vf3		PNF_2007/08
AX-416765110	III	224.79	NA	Vf0		PNF_2007/08
AX-416765784	III	225.26	3g119480	Vf3		PNF_2007/08
AX-416816300	III	225.26	3g119480	Vf3		PNF_2007/08
AX-416769966	III	225.73	3g112040	Vf3		PNF_2007/08
AX-181451331	III	226.69	3g110240	Vf3		PNF_2007/08
AX-416782152	III	226.69	3g110120	Vf3		PNF_2007/08
AX-181182322	III	227.15	3g109960	Vf3		PNF_2007/08
AX-181491417	III	227.62	3g121080	Vf3		PNF_2007/08
AX-416729991	III	228.1	3g110120	Vf3		PNF_2007/08
AX-416741331	III	228.1	2g141760	Vf2		PNF_2007/08
AX-181169046	III	229.08	3g117240	Vf3		PNF_2007/08
AX-416748930	III	229.56	3g117800	Vf3		PNF_2007/08
AX-416771148	III	229.56	3g117800	Vf3		PNF_2007/08
AX-416788868	III	229.56	3g115000	Vf3		PNF_2007/08
AX-181147677	III	230.02	3g120800	Vf3		PNF_2007/08
AX-416749998	III	230.02	3g120800	Vf3		PNF_2007/08
Vf_Mt1g095140_001	III	234.68	NA	Vf0	STIGL
Vf_Mt1g099390_002	III	243.18	3g130920	Vf0	STIGL
Vf_Mt1g101520_001	III	245.07	3g138080	Vf0	STIGL
Vf_Mt1g101840_001	III	248.01	Ung036760	Vf0	STIGL
AX-416750022	III	251.78	3g133480	Vf3	STIGL
AX-416796038	III	253.76	4g192560	Vf4	STIGL
AX-416809285	III	253.76	NA	Vf0	STIGL
AX-181468548	III	254.27	3g130280	Vf3	STIGL
AX-181497216	III	254.78	3g131000	Vf3	STIGL
AX-416770676	III	255.26	Ung057160	Vf0	STIGL
AX-181500925	III	256.23	3g130920	Vf3
AX-416797416	III	257.69	3g132920	Vf3
AX-416730815	III	258.16	3g133280	Vf3
AX-416821482	III	258.16	3g135360	Vf3
AX-181474153	III	258.64	3g133360	Vf3
AX-416726722	III	258.64	3g133760	Vf3
AX-416739996	III	258.64	3g133840	Vf3
AX-416771403	III	258.64	NA	Vf0
AX-181468219	III	261.19	3g138120	Vf3
AX-181148339	III	261.67	3g138080	Vf3
AX-416782128	III	262.17	3g139960	Vf3
AX-181472003	III	265.3	3g140600	Vf3
AX-416733971	III	265.78	NA	Vf0
AX-416813331	III	267.8	2g054640	Vf2
AX-416972750	III	270.93	NA	Vf0
AX-181449672	III	280.71	Ung027760	Vf0	OP_2018/19
AX-416745204	III	296.4	3g175480	Vf3	NBF_2007/08	NBF_2011/12
AX-416764090	III	296.88	3g176600	Vf3	NBF_2007/08
AX-416765060	III	296.88	NA	Vf0	NBF_2007/08
AX-416757158	III	299.92	4g112800	Vf4	NBF_2007/08
AX-416749153	III	301.94	3g179400	Vf3	NBF_2007/08
AX-416787170	III	303.42	3g181200	Vf3	NBF_2007/08
AX-181471316	III	304.39	3g180760	Vf3	NBF_2007/08
AX-416731428	III	307.49	NA	Vf0	NBF_2007/08
AX-181486315	III	307.97	3g184000	Vf3	NBF_2007/08
AX-416722274	III	308.45	3g183960	Vf3	NBF_2007/08
AX-416723832	III	310.45	NA	Vf0
AX-181176608	III	312.47	3g188040	Vf3
AX-181500931	III	313.44	3g186560	Vf3
AX-416763300	III	315.44	3g184840	Vf3
AX-416723322	III	317.97	3g182920	Vf3
AX-181181163	III	318.96	3g182840	Vf3
AX-416794265	III	319.44	3g184640	Vf3
AX-416761962	III	320.44	3g184680	Vf3
AX-416808147	III	321.94	NA	Vf0
AX-416811703	III	322.42	3g186240	Vf3
AX-416789609	III	323.39	3g188200	Vf3
AX-416789610	III	323.39	3g188200	Vf3
AX-416772217	III	323.88	3g187800	Vf3
AX-181147627	III	325.37	3g188920	Vf3
AX-416817589	III	327.92	3g189840	Vf3
AX-416797459	III	328.4	3g190320	Vf3
AX-181186801	III	328.87	3g190680	Vf3
AX-181445068	III	328.87	3g190760	Vf3
AX-416791820	III	328.87	3g190760	Vf3
AX-416763125	III	329.84	3g189000	Vf3
AX-416757359	III	331.86	3g189400	Vf3
AX-416789004	III	335.67	3g191560	Vf3	OVC_2008/09	OVF_2012/13	SPF_2012/13
AX-416737398	III	338.8	3g192080	Vf3	OVC_2008/09	OVF_2012/13	SPF_2012/13
AX-416762573	III	341.33	3g193760	Vf3	OVC_2008/09	OVF_2012/13	SPF_2012/13
AX-416798316	III	341.33	3g192960	Vf3	OVC_2008/09	OVF_2012/13	SPF_2012/13
AX-416789916	III	344.36	NA	Vf0	OVC_2008/09	OVF_2012/13	SPF_2012/13
AX-416807594	III	345.84	3g200600	Vf3	OVC_2008/09	OVF_2012/13	SPF_2012/13
AX-181471788	III	346.82	3g201640	Vf3	OVC_2008/09	OVF_2012/13	SPF_2012/13
AX-416735266	III	346.82	3g201600	Vf3	OVC_2008/09	OVF_2012/13	SPF_2012/13
AX-181451618	III	347.28	3g202120	Vf3	OVC_2008/09	OVF_2012/13	SPF_2012/13
AX-181198919	III	348.24	3g201680	Vf3	OVC_2008/09	OVF_2012/13	SPF_2012/13
AX-416742735	III	349.23	1g420600	Vf1L	OVC_2008/09	OVF_2012/13	SPF_2012/13
AX-416747791	III	351.27	3g202240	Vf3		OVF_2012/13	SPF_2012/13
AX-416765789	III	351.74	3g202040	Vf3		OVF_2012/13	SPF_2012/13
AX-416739702	III	353.19	3g202960	Vf3		OVF_2012/13	SPF_2012/13
AX-181155700	III	354.16	3g203880	Vf3		OVF_2012/13	SPF_2012/13
AX-181438296	III	354.63	3g203720	Vf3		OVF_2012/13	SPF_2012/13
AX-181473511	III	355.11	3g203960	Vf3		OVF_2012/13	SPF_2012/13
AX-181461332	III	356.58	3g203640	Vf3		OVF_2012/13	SPF_2012/13
AX-181182721	III	358.06	3g203080	Vf3		OVF_2012/13	SPF_2012/13
AX-416754652	III	361.19	NA	Vf0		OVF_2012/13	SPF_2012/13
AX-416763093	III	362.17	3g206720	Vf3		OVF_2012/13	SPF_2012/13
AX-416765471	III	362.17	3g206000	Vf3		OVF_2012/13	SPF_2012/13
AX-416754525	III	362.65	3g206520	Vf3	DH_2019/20	OVF_2012/13	SPF_2012/13
AX-416765939	III	365.18	3g207920	Vf3		OVF_2012/13	SPF_2012/13
AX-181183609	III	366.63	3g207560	Vf3		OVF_2012/13	SPF_2012/13
AX-416741311	III	368.59	3g210200	Vf3		OVF_2012/13	SPF_2012/13
AX-416788695	III	371.17	3g209520	Vf3		OVF_2012/13
AX-181486005	III	373.73	3g211280	Vf3		OVF_2012/13
AX-416759631	III	376.28	NA	Vf0		OVF_2012/13
AX-416751283	III	378.89	3g211040	Vf3
AX-416817141	III	379.36	3g210320	Vf3
AX-181461890	III	380.32	3g211400	Vf3
AX-416803437	III	380.32	3g211040	Vf3
AX-416775732	III	380.8	3g210360	Vf3
AX-181197041	III	381.76	3g211760	Vf3
AX-181483271	III	382.23	Ung040840	Vf0
AX-181194098	III	382.71	3g212640	Vf3
AX-181494087	III	384.17	3g215160	Vf3
AX-416772500	III	385.14	3g216320	Vf3
AX-181176447	III	385.61	3g216040	Vf3
AX-181454021	III	388.07	3g218560	Vf3
AX-416725844	III	389.04	3g220560	Vf3
AX-181156572	III	390.02	NA	Vf0
AX-181147888	III	391.5	3g219920	Vf3
AX-181179463	III	391.98	3g219840	Vf3
AX-181197713	III	395.53	3g220840	Vf3
AX-416763692	III	398.03	Ung053920	Vf0
AX-416770578	III	399.51	3g221600	Vf3
AX-416737177	III	400.49	Ung053920	Vf0
AX-416789357	III	400.49	2g196760	Vf2
AX-181181483	III	403.5	3g225640	Vf3
AX-181484946	III	403.5	NA	Vf0
AX-416776920	III	403.5	3g225280	Vf3
AX-181468336	III	403.97	3g224840	Vf3
AX-181470382	III	407.58	3g229640	Vf3
AX-181487974	III	408.54	3g230080	Vf3
AX-181189238	III	409.02	3g230320	Vf3	N_PAP
AX-181487543	III	411.62	3g235040	Vf3
AX-181168760	III	417.2	3g232920	Vf3
AX-181472704	IV	0	Ung076960	Vf0	NNF_2006/07
AX-416798773	IV	2.02	NA	Vf0	NNF_2006/07
AX-416741153	IV	3.98	Ung096840	Vf0	NNF_2006/07
AX-181488490	IV	5.44	4g008040	Vf4	NNF_2006/07
AX-416786899	IV	5.92	4g008040	Vf4	NNF_2006/07
AX-416774099	IV	6.4	4g006680	Vf4	NNF_2006/07
AX-181492988	IV	7.36	4g008760	Vf4	NNF_2006/07
AX-181441570	IV	7.83	4g007360	Vf4	NNF_2006/07
AX-181453041	IV	7.83	4g008120	Vf4	NNF_2006/07
AX-181482918	IV	8.81	4g006680	Vf4	NNF_2006/07
AX-416724937	IV	10.85	4g001920	Vf4	NNF_2006/07
AX-181151631	IV	12.38	4g002000	Vf4	NNF_2006/07
AX-416798260	IV	12.87	4g004280	Vf4	NNF_2006/07
AX-416794694	IV	14.93	NA	Vf0	NNF_2006/07
AX-181484108	IV	17.49	4g008960	Vf4	NNF_2006/07
AX-416778774	IV	21.06	4g012960	Vf4
AX-416784160	IV	21.06	4g011440	Vf4
AX-181442483	IV	22.02	Ung039080	Vf0
AX-181453036	IV	22.02	4g018280	Vf4
AX-181483486	IV	22.02	4g014080	Vf4
AX-181500293	IV	22.02	NA	Vf0
AX-416783145	IV	22.02	4g015040	Vf4
AX-416797228	IV	22.02	4g018080	Vf4
AX-181472895	IV	22.49	4g017880	Vf4
AX-416793576	IV	22.49	4g012800	Vf4
AX-181466382	IV	23.99	4g017560	Vf4
AX-181459508	IV	24.46	4g011720	Vf4
AX-181485109	IV	24.46	4g017720	Vf4
AX-416776804	IV	24.46	4g012520	Vf4
AX-416814650	IV	24.46	4g011080	Vf4
AX-181162616	IV	24.93	4g010400	Vf4
AX-416740246	IV	24.93	NA	Vf0
AX-416758196	IV	24.93	NA	Vf0
AX-416768455	IV	24.93	4g018880	Vf4
AX-416776803	IV	24.93	4g012520	Vf4
AX-416785320	IV	24.93	2g256200	Vf2
AX-416793575	IV	24.93	4g012800	Vf4
AX-416797229	IV	24.93	4g018080	Vf4
AX-181162615	IV	25.4	4g010400	Vf4
AX-416801283	IV	26.36	NA	Vf0
AX-416816856	IV	26.36	4g015200	Vf4
AX-181486566	IV	26.84	4g015120	Vf4
AX-181154169	IV	27.32	Ung045040	Vf0
AX-181446848	IV	27.32	Ung065240	Vf0
AX-416746794	IV	27.32	4g016560	Vf4
AX-181203840	IV	28.29	4g010920	Vf4
AX-181482981	IV	29.26	4g012280	Vf4
AX-181180393	IV	30.22	4g010160	Vf4
AX-181192445	IV	30.71	4g010640	Vf4
AX-181486296	IV	31.68	4g018800	Vf4
AX-416772994	IV	32.64	4g019560	Vf4
AX-181158331	IV	33.61	4g021680	Vf4
AX-181168410	IV	35.65	4g021560	Vf4
AX-416753006	IV	37.11	4g013000	Vf4
AX-416775278	IV	37.58	4g018840	Vf4
AX-181457513	IV	39.06	4g019680	Vf4	NSP_2006/07
AX-181494082	IV	43.86	NA	Vf0	FNC_2016/17
AX-416821067	IV	44.84	4g027880	Vf4	FNC_2016/17
AX-181151213	IV	45.31	4g029320	Vf4	FNC_2016/17
AX-181470378	IV	47.84	Ung086680	Vf0	FNC_2016/17
AX-181487564	IV	50.42	4g030160	Vf4	FNC_2016/17		DM_2006/07
AX-181184152	IV	51.89	4g031520	Vf4	FNC_2016/17		DM_2006/07
AX-181449330	IV	51.89	4g031160	Vf4	FNC_2016/17		DM_2006/07
AX-416731289	IV	52.84	4g033520	Vf4	FNC_2016/17		DM_2006/07
AX-181190887	IV	53.8	4g032040	Vf4	FNC_2016/17		DM_2006/07
AX-181491933	IV	54.76	4g033400	Vf4	FNC_2016/17	FNF_2006/07	DM_2006/07
AX-416757104	IV	55.23	4g032160	Vf4	FNC_2016/17	FNF_2006/07	DM_2006/07
AX-416818092	IV	55.23	4g032560	Vf4	FNC_2016/17	FNF_2006/07	DM_2006/07
AX-181497349	IV	56.69	4g032440	Vf4	FNC_2016/17	FNF_2006/07	DM_2006/07
AX-416774063	IV	56.69	4g032920	Vf4	FNC_2016/17	FNF_2006/07	DM_2006/07
AX-181481454	IV	57.15	4g031840	Vf4	FNC_2016/17	FNF_2006/07	DM_2006/07
AX-416816593	IV	57.15	4g031800	Vf4	FNC_2016/17	FNF_2006/07	DM_2006/07
AX-416771449	IV	58.6	Ung021200	Vf0	FNC_2016/17	FNF_2006/07	DM_2006/07
AX-181198684	IV	59.07	4g032800	Vf4	FNC_2016/17	FNF_2006/07	DM_2006/07
AX-181453906	IV	60.04	4g034520	Vf4	FNC_2016/17	FNF_2006/07	DM_2006/07
AX-416747764	IV	61.95	NA	Vf0	FNC_2016/17	FNF_2006/07	DM_2006/07
AX-416821832	IV	61.95	4g036000	Vf4	FNC_2016/17	FNF_2006/07	DM_2006/07
AX-181470303	IV	63.87	NA	Vf0	FNC_2016/17	FNF_2006/07	DM_2006/07
AX-416783923	IV	64.8	4g035320	Vf4	FNC_2016/17	FNF_2006/07	DM_2006/07
AX-416731417	IV	65.28	NA	Vf0	FNC_2016/17	FNF_2006/07	DM_2006/07
AX-416773958	IV	65.28	4g034920	Vf4	FNC_2016/17	FNF_2006/07	DM_2006/07
AX-416774006	IV	66.22	NA	Vf0	FNC_2016/17	FNF_2006/07	DM_2006/07	PL_2006/07
AX-181460511	IV	66.69	4g035640	Vf4	FNC_2016/17	FNF_2006/07	DM_2006/07	PL_2006/07
AX-416758198	IV	67.15	4g035840	Vf4	FNC_2016/17	FNF_2006/07	DM_2006/07	PL_2006/07
AX-416817287	IV	69.02	4g035200	Vf4	FNC_2016/17	FNF_2006/07	DM_2006/07	PL_2006/07
AX-416799649	IV	69.47	4g034720	Vf4	FNC_2016/17	FNF_2006/07	DM_2006/07	PL_2006/07
AX-416758200	IV	69.93	4g035800	Vf4	FNC_2016/17	FNF_2006/07	DM_2006/07	PL_2006/07
AX-416798530	IV	70.39	4g036160	Vf4	FNC_2016/17	FNF_2006/07	DM_2006/07	PL_2006/07
AX-416818743	IV	74.99	4g037560	Vf4	FNC_2016/17	PSC_2008/09	DM_2006/07	PL_2006/07
AX-181147533	IV	75.46	4g038720	Vf4	FNC_2016/17	PSC_2008/09	DM_2006/07	PL_2006/07
AX-181177158	IV	75.91	4g038680	Vf4	FNC_2016/17	PSC_2008/09	DM_2006/07	PL_2006/07
AX-181188418	IV	75.91	4g038600	Vf4	FNC_2016/17	PSC_2008/09	DM_2006/07	PL_2006/07
AX-416723313	IV	75.91	4g038760	Vf4	FNC_2016/17	PSC_2008/09	DM_2006/07	PL_2006/07
AX-416750886	IV	75.91	4g038320	Vf4	FNC_2016/17	PSC_2008/09	DM_2006/07	PL_2006/07
AX-416767961	IV	75.91	4g038680	Vf4	FNC_2016/17	PSC_2008/09	DM_2006/07	PL_2006/07
AX-181485551	IV	76.38	4g038640	Vf4	FNC_2016/17	PSC_2008/09	DM_2006/07	PL_2006/07
AX-416820842	IV	76.38	4g038600	Vf4	FNC_2016/17	PSC_2008/09	DM_2006/07	PL_2006/07
AX-181491302	IV	76.84	4g038840	Vf4	FNC_2016/17	PSC_2008/09	DM_2006/07	PL_2006/07
AX-181147622	IV	77.31	4g039040	Vf4	FNC_2016/17	PSC_2008/09	DM_2006/07	PL_2006/07
AX-416724664	IV	78.31	4g039440	Vf4	FNC_2016/17	PSC_2008/09	DM_2006/07	PL_2006/07
AX-181484564	IV	79.78	4g038480	Vf4		PSC_2008/09	DM_2006/07	PL_2006/07
AX-181156160	IV	80.71	4g038240	Vf4		PSC_2008/09
AX-181500772	IV	80.71	4g038440	Vf4		PSC_2008/09
AX-416734606	IV	80.71	3g048560	Vf3		PSC_2008/09
AX-416767810	IV	80.71	4g038560	Vf4		PSC_2008/09
AX-181148803	IV	81.17	4g038240	Vf4		PSC_2008/09
AX-416781873	IV	82.59	NA	Vf0		PSC_2008/09
AX-416752208	IV	83.53	4g039440	Vf4		PSC_2008/09
AX-181470927	IV	84.96	4g039560	Vf4		PSC_2008/09
AX-181491974	IV	85.92	4g039680	Vf4		PSC_2008/09
AX-416780782	IV	89.97	4g039680	Vf4		PSC_2008/09
AX-416791433	IV	89.97	4g040080	Vf4		PSC_2008/09
AX-416744766	IV	92.4	NA	Vf0		PSC_2008/09
AX-181202554	IV	93.34	Ung049400	Vf0		PSC_2008/09
AX-416745557	IV	94.29	NA	Vf0		PSC_2008/09
AX-416803727	IV	96.29	4g043000	Vf4	PAPD	PSC_2008/09
AX-181206792	IV	97.79	4g044200	Vf4		PSC_2008/09
AX-181453134	IV	98.26	4g044520	Vf4		PSC_2008/09
AX-416762439	IV	98.26	4g044600	Vf4		PSC_2008/09
AX-416793113	IV	99.75	4g042680	Vf4		PSC_2008/09
AX-416816978	IV	101.21	4g041400	Vf4		PSC_2008/09
AX-181488249	IV	103.13	4g041280	Vf4		PSC_2008/09
AX-416749519	IV	104.57	4g041400	Vf4		PSC_2008/09
AX-181163533	IV	106	4g041520	Vf4		PSC_2008/09
AX-416746813	IV	106	4g041520	Vf4		PSC_2008/09
AX-416817073	IV	106	4g041520	Vf4		PSC_2008/09
AX-181170326	IV	107.45	4g042600	Vf4		PSC_2008/09
AX-416764654	IV	108.42	4g043440	Vf4		PSC_2008/09
AX-181174815	IV	109.39	4g043240	Vf4		PSC_2008/09
AX-416798238	IV	109.39	4g043160	Vf4		PSC_2008/09
AX-181484318	IV	109.86	4g043120	Vf4		PSC_2008/09
AX-181206793	IV	111.33	4g044200	Vf4		PSC_2008/09
AX-416773671	IV	112.29	4g046200	Vf4	PNF_2009/10	PSC_2008/09
AX-181462240	IV	114.77	Ung049600	Vf0		PSC_2008/09
AX-181488031	IV	115.24	4g046680	Vf4		PSC_2008/09
AX-416800734	IV	116.19	4g047000	Vf4		PSC_2008/09
AX-181453641	IV	117.63	Ung049600	Vf0		PSC_2008/09
AX-416772132	IV	117.63	6g166360	Vf6		PSC_2008/09
AX-416779979	IV	117.63	NA	Vf0		PSC_2008/09
AX-416783259	IV	119.07	4g045480	Vf4		PSC_2008/09
AX-416756498	IV	119.54	4g044000	Vf4		PSC_2008/09
AX-416806701	IV	119.54	4g044600	Vf4		PSC_2008/09
AX-181454574	IV	120.98	4g046960	Vf4	PNF_2010/11	PSC_2008/09
AX-181193260	IV	121.93	4g047320	Vf4	PNF_2010/11	PSC_2008/09
AX-181193263	IV	122.89	NA	Vf0	PNF_2010/11	PSC_2008/09
AX-181487349	IV	124.34	4g048480	Vf4	PNF_2010/11	PSC_2008/09
AX-416751195	IV	124.34	4g048480	Vf4	PNF_2010/11	PSC_2008/09
AX-416765930	IV	124.82	4g048720	Vf4	PNF_2010/11	PSC_2008/09
AX-416758441	IV	127.35	4g050360	Vf4	PNF_2010/11	PSC_2008/09
AX-181165553	IV	130.92	4g052040	Vf4	PNF_2010/11	PSC_2008/09	LS_2006/07	NPP_2009/10
AX-416743756	IV	147.51	4g109320	Vf4	PNF_2010/11	PSF_2010/11	LS_2006/07	FS_2018/19
AX-89898623	IV	149.63	4g125880	Vf4	PNF_2010/11	PSF_2010/11	LS_2006/07	NNP_2006/07	H1P_2006/07
AX-416764763	IV	152.21	NA	Vf0	PNF_2010/11	PSF_2010/11	LS_2006/07
AX-416824931	IV	157.67	4g125480	Vf4		PSF_2010/11	STIGAREA	RUPTAREA
AX-416724648	IV	169.96	4g143760	Vf4
AX-416806686	IV	169.96	4g144280	Vf4
AX-416773764	IV	172.51	4g146200	Vf4
AX-416777694	IV	174	NA	Vf0
AX-416790270	IV	174.98	4g147000	Vf4
AX-416790271	IV	174.98	4g147000	Vf4
AX-181166727	IV	177.48	4g151040	Vf4
AX-181166731	IV	177.48	4g151040	Vf4
AX-416777953	IV	177.96	4g148640	Vf4
AX-416774879	IV	181.65	4g156800	Vf4
AX-416804231	IV	182.61	4g156840	Vf4
AX-181195545	IV	183.09	4g156560	Vf4
AX-181204544	IV	184.06	4g157280	Vf4
AX-416774127	IV	185.52	4g157600	Vf4
AX-416774945	IV	186	4g158280	Vf4
AX-416739331	IV	186.48	1g093400	Vf1S
AX-416744863	IV	186.48	4g157720	Vf4
AX-416751082	IV	188.48	4g154360	Vf4
AX-181491892	IV	189.48	4g155360	Vf4
AX-416821809	IV	189.48	4g154960	Vf4
AX-181438016	IV	189.97	4g155440	Vf4
AX-416783502	IV	189.97	4g155120	Vf4
AX-416783090	IV	190.95	4g153880	Vf4
AX-181488727	IV	191.43	4g154240	Vf4
AX-416741123	IV	191.43	4g155880	Vf4
AX-416785621	IV	191.43	4g155920	Vf4
AX-416786594	IV	191.43	4g155360	Vf4
AX-416731470	IV	191.92	4g155560	Vf4
AX-416797658	IV	192.92	4g156600	Vf4
AX-181195553	IV	193.88	4g156560	Vf4
AX-416739382	IV	194.37	4g156920	Vf4
AX-416782332	IV	194.85	4g156400	Vf4
AX-416791563	IV	194.85	4g156920	Vf4
AX-416792624	IV	195.32	4g156480	Vf4
AX-416820270	IV	195.79	4g157080	Vf4
AX-416724119	IV	196.73	4g159320	Vf4
AX-416733416	IV	196.73	4g158040	Vf4
AX-416783118	IV	196.73	NA	Vf0
AX-416804241	IV	196.73	4g159040	Vf4
AX-416731961	IV	197.72	NA	Vf0
AX-181472327	IV	198.21	Ung120160	Vf0
AX-416813845	IV	199.17	4g159120	Vf4
AX-181152179	IV	199.65	4g157680	Vf4
AX-181494307	IV	200.62	4g158520	Vf4
AX-181495554	IV	202.1	4g161720	Vf4
AX-416772679	IV	202.1	4g162440	Vf4
AX-416817038	IV	202.59	4g160080	Vf4
AX-181465171	IV	203.07	NA	Vf0
AX-181493040	IV	203.07	Ung051480	Vf0
AX-416759891	IV	203.07	4g158000	Vf4
AX-416731965	IV	203.55	4g157680	Vf4
AX-181487541	IV	204.02	4g158360	Vf4
AX-416804584	IV	204.49	4g157840	Vf4
AX-416777339	IV	204.97	NA	Vf0
AX-416793663	IV	204.97	1g210720	Vf1L
AX-416772839	IV	205.45	4g159760	Vf4
AX-181455118	IV	206.45	4g163680	Vf4
AX-416774824	IV	206.45	4g163440	Vf4
AX-181468570	IV	207.9	Ung076480	Vf0
AX-181160894	IV	208.37	4g164800	Vf4
AX-416764669	IV	208.37	4g165480	Vf4
AX-416727522	IV	208.84	4g166800	Vf4
AX-416745906	IV	209.31	4g164840	Vf4
AX-181488632	IV	210.77	4g167760	Vf4
AX-416742961	IV	212.29	Ung036840	Vf0
AX-181496154	IV	213.77	4g166240	Vf4
AX-416724299	IV	213.77	Ung028080	Vf0
AX-416810568	IV	214.75	4g166280	Vf4
AX-416762639	IV	215.23	4g165880	Vf4	SL
AX-181191073	IV	216.21	4g167600	Vf4	SL
AX-416771256	IV	216.69	Ung036840	Vf0	SL
AX-181192886	IV	217.66	4g167320	Vf4	SL
AX-181492462	IV	217.66	4g167720	Vf4	SL
AX-181473408	IV	218.12	NA	Vf0	SL
AX-181462858	IV	220.06	4g168880	Vf4	SL
AX-416770423	IV	221.56	4g169720	Vf4	SL
AX-181494490	IV	222.05	4g169720	Vf4	SL
AX-181164482	IV	222.53	Ung070480	Vf0	SL
AX-416796536	IV	222.53	Ung070320	Vf0	SL
AX-181164502	IV	223.02	Ung070440	Vf0	SL
AX-416805515	IV	223.5	Ung070280	Vf0	SL
AX-416790655	IV	224.48	Ung049520	Vf0	SL
AX-181147631	IV	224.98	4g170360	Vf4	SL
AX-416726579	IV	224.98	4g170640	Vf4	SL
AX-416745029	IV	224.98	4g171560	Vf4	SL
AX-181156764	IV	225.44	4g171720	Vf4	SL
AX-416722906	IV	225.44	4g171920	Vf4	SL
AX-416823711	IV	225.44	4g171640	Vf4
AX-181471983	IV	229.49	4g173440	Vf4
AX-181493971	IV	229.49	4g174840	Vf4
AX-416746095	IV	231.47	4g174840	Vf4
AX-416748186	IV	232.44	4g176000	Vf4
AX-416800335	IV	233.85	4g176000	Vf4
AX-416805326	IV	234.31	NA	Vf0
AX-181175622	IV	235.28	4g176280	Vf4
AX-181175616	IV	235.76	4g176280	Vf4
AX-181179728	IV	237.25	4g176560	Vf4
AX-181149181	IV	237.73	4g176720	Vf4
AX-181167870	IV	237.73	4g176560	Vf4
AX-181483910	IV	239.14	4g176520	Vf4
AX-181485993	IV	241.07	4g177400	Vf4
AX-416774781	IV	241.07	4g177280	Vf4
AX-416788100	IV	242.57	4g177400	Vf4
AX-181165449	IV	244.53	4g177520	Vf4
AX-181500220	IV	245.51	4g177520	Vf4
AX-181188930	IV	246.98	4g177720	Vf4
AX-416751387	IV	247.95	4g177640	Vf4
AX-181195776	IV	249.37	4g180360	Vf4
AX-416765668	IV	249.83	NA	Vf0
AX-416747644	IV	250.78	4g178880	Vf4
AX-416722094	IV	251.24	4g180160	Vf4
AX-416775196	IV	251.24	4g179200	Vf4
AX-416814439	IV	251.24	4g180440	Vf4
AX-181483162	IV	252.18	4g178560	Vf4
AX-416754540	IV	253.16	4g180720	Vf4
AX-416723808	IV	253.65	4g180520	Vf4
AX-181488730	IV	254.63	4g180880	Vf4
AX-181204081	IV	255.11	4g181120	Vf4
AX-416735987	IV	255.11	4g180920	Vf4
AX-416737723	IV	255.11	4g181160	Vf4
AX-416821683	IV	255.11	4g181120	Vf4
AX-416737722	IV	256.08	4g181160	Vf4
AX-181487436	IV	258.02	4g181600	Vf4
AX-416804438	IV	258.02	4g181440	Vf4
AX-416739248	IV	259.98	4g183080	Vf4
AX-416791428	IV	260.45	4g183080	Vf4
AX-181460074	IV	261.41	Ung087080	Vf0
AX-181440870	IV	262.84	4g184000	Vf4
AX-181464542	IV	262.84	4g184040	Vf4
AX-181483079	IV	262.84	4g184000	Vf4
AX-416817184	IV	263.83	4g183680	Vf4
AX-181440172	IV	264.32	4g183960	Vf4
AX-181190239	IV	264.8	4g183840	Vf4
AX-416760216	IV	264.8	4g183640	Vf4
AX-416812428	IV	264.8	4g183640	Vf4
AX-416823385	IV	265.76	Ung103000	Vf0
AX-416814885	IV	266.24	4g184320	Vf4
AX-416734872	IV	266.71	4g183680	Vf4
AX-181204774	IV	267.19	4g183600	Vf4
AX-181494254	IV	268.13	NA	Vf0
AX-416776654	IV	268.13	4g183440	Vf4
AX-416763390	IV	269.09	4g183200	Vf4
AX-416822997	IV	271.07	4g185200	Vf4
AX-416787721	IV	271.55	6g129480	Vf6
AX-181182248	IV	273.06	4g185160	Vf4
AX-181191600	IV	273.53	4g187800	Vf4
AX-416766589	IV	273.53	4g186560	Vf4
AX-416809754	IV	274	4g184880	Vf4
AX-181148435	IV	275.43	4g188440	Vf4
AX-416752020	IV	275.43	4g189280	Vf4
AX-416753191	IV	275.43	4g189720	Vf4
AX-416764823	IV	275.43	4g189200	Vf4
AX-416794992	IV	275.43	4g189440	Vf4
AX-181455568	IV	276.38	4g188360	Vf4	NNF_2011/12
AX-416753345	IV	276.85	NA	Vf0	NNF_2011/12
AX-181442507	IV	277.34	4g189080	Vf4	NNF_2011/12
AX-181482943	IV	277.34	4g188400	Vf4	NNF_2011/12
AX-416736118	IV	277.34	4g188960	Vf4	NNF_2011/12
AX-181494011	IV	277.82	4g191200	Vf4	NNF_2011/12
AX-416735644	IV	278.77	4g190640	Vf4	NNF_2011/12
AX-181460535	IV	279.75	4g192200	Vf4	NNF_2011/12
AX-181485198	IV	279.75	4g191680	Vf4	NNF_2011/12
AX-416722427	IV	279.75	4g192200	Vf4	NNF_2011/12
AX-416776879	IV	280.22	2g115640	Vf2	NNF_2011/12
AX-416766779	IV	280.71	4g192400	Vf4	NNF_2011/12
AX-181465065	IV	281.19	NA	Vf0	NNF_2011/12
AX-416724511	IV	281.19	4g192680	Vf4	NNF_2011/12
AX-416726833	IV	281.19	4g192600	Vf4	NNF_2011/12
AX-416764370	IV	281.19	4g192680	Vf4	NNF_2011/12
AX-416806807	IV	281.19	4g194120	Vf4	NNF_2011/12
AX-416807406	IV	281.65	NA	Vf0	NNF_2011/12
AX-416817544	IV	281.65	4g193080	Vf4	NNF_2011/12
AX-181458942	IV	282.64	4g192480	Vf4	NNF_2011/12
AX-416764869	IV	283.64	4g193080	Vf4	NNF_2011/12
AX-416780184	IV	283.64	4g193080	Vf4	NNF_2011/12
AX-416723567	IV	284.61	4g192960	Vf4	NNF_2011/12
AX-416755164	IV	286.06	1g010480	Vf1S	NNF_2011/12
AX-181467330	IV	287.55	4g195440	Vf4	NNF_2011/12
AX-181487499	IV	288.51	4g195440	Vf4	NNF_2011/12
AX-416799260	IV	288.98	4g196120	Vf4	NNF_2011/12
AX-416814455	IV	289.46	NA	Vf0	NNF_2011/12
AX-181471738	IV	289.94	4g195800	Vf4	NNF_2011/12
AX-181445582	IV	290.42	4g196520	Vf4	NNF_2011/12
AX-181149919	IV	290.92	NA	Vf0	NNF_2011/12
AX-416796185	IV	291.91	4g197160	Vf4	NNF_2011/12
AX-416796607	IV	295.72	4g204240	Vf4	NNF_2011/12
AX-181494397	IV	296.22	4g206720	Vf4	NNF_2011/12
AX-416796435	IV	298.24	4g204640	Vf4
AX-416788562	IV	299.71	4g204800	Vf4
AX-416787327	IV	300.71	4g205880	Vf4
AX-416795896	IV	302.24	NA	Vf0
AX-416795897	IV	302.24	1g145400	Vf1S
AX-416759440	IV	302.73	4g207120	Vf4
AX-181487389	IV	304.22	4g208040	Vf4
AX-416724953	IV	304.22	4g208240	Vf4
AX-416733355	IV	304.22	4g208520	Vf4
AX-416792667	IV	304.22	4g208760	Vf4
AX-416825743	IV	304.22	4g208240	Vf4
AX-416740496	IV	304.69	NA	Vf0
AX-416813503	IV	306.73	4g208680	Vf4
AX-416731076	IV	307.7	4g208400	Vf4
AX-416752784	IV	308.66	4g207400	Vf4
AX-181490911	IV	310.59	4g209400	Vf4
AX-416748885	IV	311.99	4g209840	Vf4
AX-416776153	IV	311.99	4g209240	Vf4
AX-181156696	IV	312.46	4g209960	Vf4
AX-416783223	IV	312.46	NA	Vf0
AX-181455994	IV	313.4	4g209800	Vf4
AX-181194797	IV	313.87	4g210600	Vf4
AX-416770062	IV	313.87	4g210200	Vf4
AX-416792563	IV	315.34	4g213040	Vf4
AX-416785416	IV	315.82	4g213120	Vf4
AX-416809254	IV	316.8	4g213800	Vf4
AX-416777657	IV	318.29	NA	Vf0
AX-416737880	IV	320.29	4g211280	Vf4
AX-416751473	IV	320.79	4g211040	Vf4
AX-181161945	IV	322.77	4g210120	Vf4
AX-181481372	IV	324.24	4g213160	Vf4
AX-181481990	IV	325.69	Ung058480	Vf0
AX-416733232	IV	326.16	4g213120	Vf4
AX-416741839	IV	326.63	4g213400	Vf4
AX-416817484	IV	326.63	4g213880	Vf4
AX-181160260	IV	327.11	4g213800	Vf4
AX-181486521	IV	328.09	4g215240	Vf4
AX-181500227	IV	330.05	4g217560	Vf4
AX-416772979	IV	331.02	4g216440	Vf4
AX-416784267	IV	331.51	4g215800	Vf4
AX-416797807	IV	333.04	4g217360	Vf4
AX-416792764	IV	333.53	1g210960	Vf1L
AX-181170666	IV	335.49	4g217760	Vf4
AX-181188899	IV	336.49	Ung094760	Vf0
AX-416740666	IV	338.53	4g218760	Vf4
AX-181205360	IV	341.11	4g221760	Vf4		PL_2012/13
AX-416821290	IV	342.63	4g220960	Vf4		PL_2012/13
AX-416739901	IV	344.14	4g223760	Vf4		PL_2012/13
AX-416821316	IV	345.14	4g221960	Vf4		PL_2012/13
AX-181473835	IV	345.63	NA	Vf0		PL_2012/13
AX-416728514	IV	345.63	4g223520	Vf4		PL_2012/13
AX-181172270	IV	346.12	4g223360	Vf4		PL_2012/13
AX-416739131	IV	346.6	4g222400	Vf4		PL_2012/13
AX-416737303	IV	347.1	4g222760	Vf4	PAPL	PL_2012/13
AX-416756402	IV	348.07	4g225520	Vf4	PAPL	PL_2012/13
AX-416808961	IV	348.07	Ung107520	Vf0	PAPL	PL_2012/13
AX-416734657	IV	351.1	4g224640	Vf4	PAPL	PL_2012/13
AX-416791903	IV	351.1	4g225000	Vf4	PAPL	PL_2012/13
AX-181152277	IV	352.06	4g225560	Vf4	PAPL	PL_2012/13
AX-416773786	IV	354.62	4g230040	Vf4	PAPL	PL_2012/13
AX-181484722	IV	355.58	4g230000	Vf4	PAPL	PL_2012/13
AX-181490306	IV	357.03	4g231760	Vf4	PAPL	PL_2012/13
AX-416735506	IV	357.52	4g242760	Vf4	PAPL	PL_2012/13
AX-416734978	IV	358.96	4g241840	Vf4	PAPL	PL_2012/13
AX-416823532	IV	359.92	4g241840	Vf4	PAPL	PL_2012/13
AX-181485649	IV	361.88	4g231600	Vf4	PAPL	PL_2012/13
AX-181492371	IV	361.88	4g231600	Vf4	PAPL	PL_2012/13
AX-416797423	IV	362.34	4g231240	Vf4	PAPL	PL_2012/13
AX-416801956	IV	362.34	NA	Vf0	PAPL	PL_2012/13
Vf_Mt4g132300_001	IV	366.27	4g231680	Vf0		PL_2012/13
Vf_Mt4g132020_001	IV	369.13	4g230920	Vf0		PL_2012/13
Vf_Mt3g117800_001	IV	374.77	4g235000	Vf0
Vf_Mt3g118320_001	IV	377.66	Ung036000	Vf0
Vf_Mt3g118200_001	IV	381.09	4g233040	Vf0
AX-181468727	IV	385.32	Ung061560	Vf0
AX-416792905	IV	386.28	NA	Vf0
AX-181151628	IV	387.24	4g237360	Vf4
AX-181487174	IV	388.17	NA	Vf0
AX-416804843	IV	388.17	4g239440	Vf4
AX-181442525	IV	389.6	4g240040	Vf4
AX-416729052	IV	389.6	4g240240	Vf4
AX-416771899	IV	389.6	4g239880	Vf4
AX-181487295	IV	391.05	4g236880	Vf4
AX-416813359	IV	391.05	4g138440	Vf4
AX-181151625	IV	392.52	4g237360	Vf4
AX-416751234	IV	394.48	4g240680	Vf4	PAP_LWRATIO
AX-181173105	IV	397.51	4g240200	Vf4
AX-181492998	IV	399.49	4g242960	Vf4
AX-181173566	IV	399.97	4g242920	Vf4
AX-416731840	IV	399.97	4g242800	Vf4
AX-181498494	IV	400.94	4g230920	Vf4
AX-181485282	IV	401.9	4g230120	Vf4
AX-416759969	IV	403.39	4g229040	Vf4
AX-416768467	IV	403.39	4g229960	Vf4
AX-416774067	IV	403.39	4g229440	Vf4
AX-416749011	IV	405.94	4g228880	Vf4
AX-416723966	IV	407.9	4g231120	Vf4
AX-181163484	IV	408.38	4g232000	Vf4
AX-181163482	IV	408.85	4g232000	Vf4
AX-181189857	IV	409.32	4g231800	Vf4
AX-416805107	IV	410.27	4g242000	Vf4
AX-181468103	IV	410.74	NA	Vf0
AX-181178423	IV	411.69	4g241600	Vf4
AX-181450879	IV	414.17	4g238120	Vf4
AX-416723046	IV	415.63	6g048920	Vf6
AX-181154491	IV	416.1	4g235280	Vf4
AX-416814666	IV	416.1	4g235240	Vf4
AX-181147507	IV	416.58	4g235560	Vf4
AX-181148365	IV	416.58	4g235560	Vf4
AX-416726060	IV	418.03	4g232760	Vf4
AX-416731751	IV	418.03	Ung061640	Vf0
AX-416781375	IV	418.51	NA	Vf0
AX-416757782	IV	420.49	4g234880	Vf4
AX-181500146	V-1	0	5g001720	Vf5
AX-416749420	V-1	0	5g001640	Vf5
AX-416804805	V-1	0	5g001720	Vf5
AX-416795013	V-1	2.53	5g003320	Vf5
AX-181462730	V-1	4.03	5g003280	Vf5
AX-416802607	V-1	5.53	5g005040	Vf5
AX-416724347	V-1	6.52	5g006200	Vf5
AX-181481977	V-1	7.51	5g008720	Vf5
AX-416764828	V-1	8.49	5g006240	Vf5
AX-416776011	V-1	8.49	2g268600	Vf2
AX-181450738	V-1	8.97	5g005880	Vf5	NLL_2006/07
AX-416804175	V-1	8.97	5g005720	Vf5
AX-181179603	V-1	9.44	5g006600	Vf5
AX-416763520	V-1	9.44	5g006640	Vf5
AX-181179923	V-1	9.92	Ung104320	Vf0
AX-416748012	V-1	10.88	5g006160	Vf5
AX-181204556	V-1	11.36	5g010400	Vf5	OVF_2012/13
AX-181162692	V-1	13.32	5g012840	Vf5	OVF_2012/13	H1F_2007/08
AX-416756147	V-1	15.9	5g013680	Vf5	OVF_2012/13	H1F_2007/08
AX-416765332	V-1	18.5	NA	Vf0	OVF_2012/13	H1F_2007/08
AX-416735514	V-1	22.16	5g014680	Vf5	OVF_2012/13	H1F_2007/08
AX-416762875	V-1	29.6	5g028720	Vf5		H1F_2007/08
AX-181447376	V-1	31.58	5g035240	Vf5		H1F_2007/08
AX-416760817	V-1	32.07	5g030960	Vf5	NPP_2006/07	H1F_2007/08
AX-416732921	V-1	34.05	5g038920	Vf5	HSW_2009/10	H1F_2007/08
AX-181189600	V-1	36.05	5g038880	Vf5	OVC_2008/09	H1F_2007/08
AX-181488993	V-1	45.69	5g049840	Vf5	OVC_2008/09	DF1_2006/07	PL_2007/08
AX-181454097	V-1	48.33	NA	Vf0	OVC_2008/09	DF1_2006/07	DF1_2007/08	DF50_2009/10	FL_2006/07	FL_2007/08
AX-416769972	V-2	0	5g150640	Vf5
AX-416740617	V-2	0.48	5g151000	Vf5
AX-416787549	V-2	0.48	5g150880	Vf5
AX-181489755	V-2	1.44	5g151200	Vf5
AX-181173841	V-2	3.42	5g154160	Vf5
AX-416822797	V-2	3.42	5g153920	Vf5
AX-416817991	V-2	5.93	5g153120	Vf5
AX-181155016	V-2	6.89	5g152760	Vf5
AX-181195439	V-2	6.89	Ung060160	Vf0
AX-416761897	V-2	6.89	5g152320	Vf5
AX-416724598	V-2	9.32	5g155480	Vf5
AX-416757492	V-2	9.32	5g155440	Vf5
AX-416825458	V-2	10.27	5g155320	Vf5
AX-416763339	V-2	11.23	5g155000	Vf5
AX-416774485	V-2	11.23	5g155040	Vf5
AX-181449949	V-2	11.7	5g155400	Vf5
AX-416765502	V-2	11.7	5g155520	Vf5
AX-181489060	V-2	14.18	5g158440	Vf5
AX-416725514	V-2	14.18	6g120240	Vf6
AX-416725515	V-2	14.18	NA	Vf0
AX-416739254	V-2	14.18	5g156920	Vf5
AX-416752316	V-2	14.18	5g158480	Vf5
AX-416773842	V-2	14.18	5g158680	Vf5
AX-416814634	V-2	14.18	5g156800	Vf5
AX-416816685	V-2	15.64	5g156280	Vf5
AX-416757279	V-2	16.11	5g156800	Vf5
AX-416776430	V-2	16.6	5g157160	Vf5
AX-181156240	V-2	18.62	5g157720	Vf5	NNF_2010/11
AX-416801581	V-2	19.1	2g025160	Vf2
AX-181483421	V-2	20.6	5g160280	Vf5
AX-181483560	V-2	21.59	5g159360	Vf5
AX-416760367	V-2	23.03	5g159200	Vf5
AX-181147729	V-2	24	5g162200	Vf5
AX-181167083	V-2	24	5g160360	Vf5
AX-181484018	V-2	25.42	5g161720	Vf5
AX-416723088	V-2	25.42	5g162440	Vf5
AX-416816206	V-2	25.42	5g161720	Vf5
AX-181484490	V-2	25.9	5g162520	Vf5
AX-416763349	V-2	26.39	5g162640	Vf5
Vf_Mt7g109340_001	V-2	31.3	5g165240	Vf0
Vf_Mt7g111090_001	V-2	36.05	NA	Vf0
Vf_Mt7g108590_001	V-2	40.85	5g162200	Vf0
AX-416754176	V-2	46.31	Ung023480	Vf0
AX-416779502	V-2	46.31	5g164040	Vf5
AX-416723746	V-2	47.79	5g165920	Vf5
AX-416725212	V-2	48.77	5g165520	Vf5
AX-416812852	V-2	49.74	5g166840	Vf5
AX-416785809	V-2	50.23	5g168280	Vf5
AX-181200220	V-2	51.2	5g167360	Vf5
AX-181454918	V-2	51.2	5g168240	Vf5
AX-416724284	V-2	51.2	5g168240	Vf5
AX-416765684	V-2	52.7	NA	Vf0
AX-416773123	V-2	56.31	5g175920	Vf5
AX-416806517	V-2	56.79	NA	Vf0
AX-181175518	V-2	57.76	5g175880	Vf5
AX-416793531	V-2	57.76	NA	Vf0
AX-416723324	V-2	63.04	5g177040	Vf5
AX-416816507	V-2	66.11	5g177760	Vf5
Vf_Mt7g112740_001	V-2	76.49	3g088120	Vf0
Vf_Mt7g118320_001	V-2	95.55	5g197160	Vf0
AX-416747341	V-2	107.65	5g191800	Vf5
AX-181487141	V-2	108.14	5g192000	Vf5
AX-181181847	V-2	110.72	5g192000	Vf5
AX-181198321	V-2	114.38	5g048120	Vf5
AX-416764458	V-2	117.44	5g187560	Vf5
AX-181497789	V-2	120.51	5g190040	Vf5
AX-416775232	V-2	121.47	5g191600	Vf5
AX-416814783	V-2	121.47	5g190920	Vf5
AX-416725676	V-2	122.44	5g192160	Vf5
AX-416734346	V-2	122.44	5g193200	Vf5
AX-181200515	V-2	122.91	5g192480	Vf5
AX-181491321	V-2	124.39	5g194160	Vf5
AX-416783132	V-2	124.86	5g196240	Vf5
AX-181464441	V-2	125.82	5g194200	Vf5
AX-181474041	V-2	127.31	5g197280	Vf5
AX-181489212	V-2	130.92	5g198080	Vf5
AX-416731600	V-2	131.4	5g198400	Vf5
AX-416766018	V-2	131.4	5g198400	Vf5
AX-181448014	V-2	134.43	5g198400	Vf5
AX-181156500	V-2	136.43	5g197880	Vf5
AX-181491499	V-2	137.89	5g195520	Vf5
AX-416739703	VI	0	6g026920	Vf6
AX-181485878	VI	4.18	6g026560	Vf6	%RUPTAREA
AX-416763343	VI	7.83	6g027520	Vf6	NPAP/STIGL
AX-416823307	VI	9.83	6g027560	Vf6	NPAP/STIGL
AX-181482349	VI	12.33	6g028080	Vf6	NPAP/STIGL
AX-181440222	VI	14.31	6g029680	Vf6	NPAP/STIGL
AX-181155851	VI	16.31	6g029840	Vf6	NPAP/STIGL
AX-181453679	VI	19.38	NA	Vf0	NPAP/STIGL
AX-416972676	VI	22.99	NA	Vf0	NPAP/STIGL
AX-416773831	VI	29.48	6g030120	Vf6	NPAP/STIGL
AX-416731293	VI	32.55	6g033120	Vf6	NPAP/STIGL
AX-416766831	VI	32.55	6g033880	Vf6	NPAP/STIGL
AX-416767884	VI	34	6g035440	Vf6	NPAP/STIGL
AX-416723667	VI	34.98	6g035840	Vf6	NPAP/STIGL
AX-181194787	VI	35.47	Ung055600	Vf0	NPAP/STIGL
AX-416745214	VI	35.47	NA	Vf0	NPAP/STIGL
AX-181151233	VI	36.42	6g036680	Vf6	NPAP/STIGL
AX-416728150	VI	36.42	NA	Vf0	NPAP/STIGL
AX-181149963	VI	38.92	6g035200	Vf6	NPAP/STIGL
AX-181179733	VI	39.39	6g035280	Vf6	NPAP/STIGL
AX-181448939	VI	40.33	6g033040	Vf6
AX-181451995	VI	41.81	6g031240	Vf6
AX-416755716	VI	43.25	NA	Vf0
AX-181147607	VI	43.72	Ung108080	Vf0
AX-181450139	VI	45.69	6g030120	Vf6
AX-416738686	VI	48.72	6g033560	Vf6
AX-181491962	VI	51.22	6g035760	Vf6
AX-416739576	VI	53.75	6g038240	Vf6
AX-181467946	VI	54.74	NA	Vf0
AX-181158030	VI	55.7	6g037760	Vf6
AX-416801903	VI	55.7	6g038040	Vf6
AX-416761338	VI	57.7	2g074640	Vf2
AX-416799863	VI	59.19	6g036520	Vf6
AX-416764738	VI	59.67	6g036120	Vf6
AX-181437963	VI	63.89	6g038560	Vf6
AX-181491624	VI	64.36	6g038840	Vf6
AX-416722523	VI	66.34	6g038880	Vf6
AX-416746532	VI	66.34	6g041120	Vf6
AX-416764781	VI	66.34	6g038880	Vf6
AX-416775246	VI	66.34	6g040800	Vf6
AX-416788581	VI	66.34	6g023320	Vf6
AX-181152489	VI	67.3	6g042440	Vf6
AX-181170386	VI	69.31	6g039040	Vf6
AX-181204842	VI	70.28	6g041840	Vf6
AX-181470748	VI	71.23	6g039520	Vf6
AX-181164313	VI	72.67	6g039600	Vf6
AX-416758945	VI	72.67	6g023240	Vf6
AX-181205530	VI	73.64	6g042240	Vf6
AX-416730736	VI	74.12	6g040880	Vf6
AX-416818884	VI	74.12	6g042440	Vf6
AX-181162790	VI	75.11	6g039360	Vf6
AX-416794220	VI	75.6	6g038960	Vf6
AX-416801241	VI	75.6	6g038880	Vf6
AX-181170392	VI	77.07	6g039040	Vf6
AX-181164970	VI	78.54	6g041280	Vf6
AX-181468412	VI	79.98	6g043880	Vf6
AX-416779809	VI	80.46	6g044160	Vf6
AX-416798304	VI	82.46	6g045400	Vf6
AX-416813811	VI	83.94	6g046480	Vf6
AX-181493754	VI	84.9	6g046000	Vf6
AX-416815409	VI	85.86	6g046960	Vf6
AX-416750262	VI	86.33	6g046120	Vf6
AX-181155821	VI	87.27	NA	Vf0
AX-416793121	VI	87.27	NA	Vf0
AX-416812179	VI	87.27	NA	Vf0
AX-416775911	VI	88.73	6g044040	Vf6
AX-181445768	VI	89.7	6g044520	Vf6
AX-181473410	VI	89.7	6g044520	Vf6
AX-416812379	VI	89.7	6g044400	Vf6
AX-416814212	VI	89.7	6g044440	Vf6
AX-181486904	VI	90.66	Ung036520	Vf0
AX-416780415	VI	91.63	6g046520	Vf6
AX-181484394	VI	92.1	6g046400	Vf6
AX-416751969	VI	92.1	NA	Vf0
AX-181172183	VI	93.05	6g046880	Vf6
AX-181469018	VI	96.05	6g045600	Vf6
AX-416725978	VI	98.01	6g046400	Vf6
AX-181482883	VI	99.5	6g044800	Vf6
AX-181483805	VI	101.5	6g045560	Vf6
AX-181159646	VI	101.98	6g043720	Vf6
AX-181497588	VI	102.46	6g043200	Vf6
AX-416747506	VI	102.94	6g045520	Vf6
Vf_Mt4g076870_001	VI	109.22	6g065720	Vf0
Vf_Mt4g077610_001	VI	111.2	6g060760	Vf0
Vf_Mt4g093600_001	VI	115.33	6g101040	Vf0
Vf_Mt4g092850_001	VI	120.67	NA	Vf0
AX-416744564	VI	132.94	6g047120	Vf6
AX-416776230	VI	133.42	6g091240	Vf6
AX-181483285	VI	133.89	6g092200	Vf6
AX-181197772	VI	134.36	6g082880	Vf6
AX-181452517	VI	134.36	6g062720	Vf6
AX-416773537	VI	134.36	6g083560	Vf6
AX-181163879	VI	135.31	6g064080	Vf6
AX-181159461	VI	135.78	Ung026640	Vf0
AX-181175054	VI	135.78	Ung026600	Vf0
AX-181500680	VI	135.78	6g065720	Vf6
AX-416724993	VI	135.78	6g080200	Vf6
AX-416725185	VI	135.78	6g073520	Vf6
[truncated: 296 more rows]
[truncated: 5 more columns]

## Sheet: Supplementary Table S3
Supplementary Table S3. List of non-significant QTLs.
QTLs	Trait	Co-localized	Chr/LG	LODmax	Position	Marker
Yield	NPP_2012/13	PH_2006/07	I	2.67	0	AX-181489261
Autofertility	NORMALS	PSF_2009/10 // NNF_2012/13	I	1.86	144.81	AX-416723849
Yield	HSW_2006/07	FNF_2010/11 // PSF_2009/10 // PSF_2012/13 // PST_2014/15	I	2.66	153.97	AX-416796312
	PNC_2014/15	FNF_2010/11 // PSF_2009/10 // PST_2014/15 // PSC_2014/15	I	2.23	165.3	AX-181494767
Plant Architecture	NLL_2007/08	PSF_2009/10 // PST_2014/15 // PSC_2014/15	I	2.99	167.68	AX-181490057
Yield	NSP_2007/08	PSF_2009/10 // PST_2014/15 // PSC_2014/15	I	3.24	168.64	AX-416748508
	NPP_2007/08	PSF_2009/10 // PST_2014/15 // PSC_2014/15	I	2.34	168.64	AX-416748508
Autofertility	RUPTL	%RUPT	I	2.99	275.96	AX-416819105
Yield	NSP_2009/10	PNF_2012/13	I	1.51	298.86	AX-181449062
Autofertility	PSF_2007/08	PNF_2012/13	I	2.94	326.34	AX-416729297
	FL	OL/FL // LS_2006/07	I	2.28	406.55	AX-416766054
	TOTALQ	FNC_2008/09 // FNF_2009/10 // FNT_2014/15 // FNC_2014/15 // FNF_2011/12 // FNF_2007/08 // H1P_2007/08 // LS_2007/08	I	2.62	563.08	AX-416775081
Yield	PNT_2014/15	FNC_2008/09 // FNF_2009/10 // FNT_2014/15 // FNC_2014/15 // FNF_2007/08	I	2.66	575.38	AX-416758150
Plant Architecture	NSTEM_2010/11	FNF_2009/10 // FNT_2014/15 // FNC_2014/15 // PNF_2006/07 // FNF_2007/08	I	2.12	586.77	AX-416733503
Autofertility	STIGA	FNT_2014/15 // PNF_2006/07 // FNF_2007/08	I	2.24	590.21	AX-416795623
Yield	PNC_2016/17	FNT_2014/15 // PNF_2006/07 // FNF_2007/08	I	2.00	591.17	AX-181200664
Plant Architecture	PH_2007/08	FNF_2007/08 // LS_2007/08	II-2	2.61	7.58	AX-181486687
	NNF_2007/08	FNF_2009/10 // FNF_2011/12 // FNF_2007/08	II-2	2.11	30.47	AX-181494967
Dehiscence	FS_2017/18	DM_2007/08	II-2	1.85	376.26	Vf_Mt3g100500_001
Autofertility	PSF_2006/07	PNF_2007/08 // DM_2009/10	II-2	3.32	446.49	AX-416822166
Yield	NNP_2010/11	PNF_2007/08 // DM_2009/10	II-2	2.53	446.49	AX-416822166
Flowering time	DM_2010/11	PNF_2007/08 // DM_2009/10	II-2	2.61	446.49	AX-416822166
Yield	PNC_2008/09	PNF_2006/07 // PNF_2007/08	III	2.44	181.92	AX-181457004
	NNP_2007/08	PNF_2006/07 // PNF_2007/08	III	2.55	187.72	AX-416746489
	DFP_2007/08	PNF_2007/08	III	2.37	195.05	AX-181440398
Plant Architecture	NBF_2011/12	NBF_2007/08	III	2.90	296.4	AX-416745204
Dehiscence	DH_2019/20	OVF_2012/13 // SPF_2012/13	III	3.12	362.65	AX-416754525
Autofertility	PAPD	PSC_2008/09	IV	1.89	96.29	AX-416803727
Yield	PNF_2009/10	PSC_2008/09	IV	2.26	112.29	AX-416773671
	NPP_2009/10	PNF_2010/11 // PSC_2008/09 // LS_2006/07	IV	2.1	130.92	AX-181165553
Dehiscence	FS_2018/19	PNF_2010/11 // PSC_2008/09 // LS_2006/07	IV	2.88	147.51	AX-416743756
Yield	NNP_2006/07	PNF_2010/11 // PSC_2008/09 // LS_2006/07	IV	1.81	149.63	AX-89898623
Plant Architecture	H1P_2006/07	PNF_2010/11 // PSC_2008/09 // LS_2006/07	IV	2.94	149.63	AX-89898623
Autofertility	STIGAREA	PNF_2010/11	IV	2.35	157.67	AX-416824931
	RUPTAREA	PNF_2010/11	IV	2.35	157.67	AX-416824931
Yield	NPP_2006/07	H1F_2007/08	V-1	1.67	32.07	AX-416760817
	HSW_2009/10	H1F_2007/08	V-1	2.07	34.05	AX-416732921
Plant Architecture	PL_2007/08	OVC_2008/09 // DF1_2006/07	V-1	2.95	45.69	AX-181488993
Flowering time	DF1_2007/08	OVC_2008/09 // DF1_2006/07	V-1	2.91	48.33	AX-181454097
	DF50_2009/10	OVC_2008/09 // DF1_2006/07	V-1	2.64	48.33	AX-181454097
	FL_2006/07	OVC_2008/09 // DF1_2006/07	V-1	3.01	48.33	AX-181454097
	FL_2007/08	OVC_2008/09 // DF1_2006/07	V-1	2.29	48.33	AX-181454097
Plant Architecture	NSTEM_2009/10	OL/FL // SL/FL // HSW_2012/13	VI	2.70	282.96	AX-416748918
Dehiscence	OP_2017/18	OL // SPF_2010/11 // SSC_2008/09 // HSW_2010/11	VI	1.97	339.68	AX-181445379
	DHG_2016/17	STIGL // OL // NSP_2010/11 // SPF_2010/11 // HSW_2010/11	VI	2.19	357.43	AX-181174364
Plant Architecture	H1P_2012/13	STIGL	VI	2.64	378.3	AX-416738824
DF1: days to first flower
DF50: number of days until 50% of plants had open flowers
DFP: days to first pod
DH: dehiscent pods
DHG: dehiscent pods measured in greenhouse
DM: days to maturity
FL: flowering length
FS: fissured pods
H1P: height first pod
HSW: hundred seed weight
NBF: number of branches with flowers
NLL: number of leaflets per leaf
NNF: number of nodes with flowers
NNP: number of nodes with pods
NPP: number of pods per plant
NSP: number of seeds per plant
NSTEM: number of stem per plant
NORMALS: mean size of normal pollen grains
OP: opened pods
PAPD: papilla density
PH: plant height
PL: pod length
PNC: pods per node measured in insect proof cages
PNF: number of pods per node measured in the field
PNT: number of pods per node measured after tripping treatment
PSF: pods per node in the tripping treatment
RUPTAREA: stigmatic ruptured area
RUPTL: length of stigmatic rupture
STIGA: stigmatic angle
STIGAREA: stigmatic area
TOTALQ: quantity of total pollen

## Sheet: Supplementary Table S4
Supplementary Table S4. QTLs, groups of colocalized QTLs and data comparison with the physical genome. The QTLs are labeled in colors to distinguish the ones corresponding to autofertility (orange) , flowering time (light blue), plant arquitecture (green), yield (pink) and dehiscence traits (red). In italic purple: markers used to compare the genetic and physical maps when the corresponding flank…
	Genetic Map						Physical Map
QTL	Chr/LG	Number of markers	Distance (cM)	Number of markers (Group)	Distance (cM) (Group)	Co-localized Group number	Number of genes	Distance (Mpb)	Start	End
PH_2006/07	I	5	4.37				10	3.99	AX-181489261	AX-181489166
FNF_2006/07	I	13	18.76				37	28.87	AX-416793683	AX-181483393
PSF_2009/10	I	65	74.78				166	109.78	AX-416745831	AX-181482638
NNF_2012/13	I	5	2.47				17	9.06	AX-181440809	AX-416723849
PSF_2012/13	I	5	6.57	27	41.27	1	201	132.12	AX-416760160	AX-181458325
PST_2014/15	I	24	32.2
FNF_2010/11	I	8	11.34
PSC_2014/15	I	19	23.67
DM_2009/10	I	14	23.2
SSF_2012/13	I	12	28.1				229	151.04	AX-416746305	AX-416751498
%RUPT	I	7	7.84				33	17.09	AX-416761091	AX-416814965
PNF_2012/13	I	40	47.55				197	116.03	AX-181484256	AX-181483939
OL/FL	I	6	28.29	6	28.29	2	226	172.37	AX-181188351	AX-416771701
LS_2006/07	I	4	21.35
SL/FL	I	1	-
FNC_2008/09	I	14	21.28	28	39.25	3	269	122.78	AX-416739207	AX-416818833
FNT_2014/15	I	27	31.5
FNC_2014/15	I	20	26.11
H1P_2007/08	I	5	8.34
LS_2007/08	I	4	2.94
FNF_2009/10	I	21	26.61
FNF_2011/12	I	4	7.86
FNF_2007/08	I	26	31.02
FNC_2016/17	I	9	6.94
FNF_2012/13	I	6	4.94
PNF_2006/07	I	16	20.03
DFP_2006/07	I	9	9.77				20	12.79	AX-181498191	AX-181500128
PNF_2012/13	II-1	7	5.52				67	10.67	AX-181170944	AX-181490764
LS_2007/08	II-2	13	22.96	36	66.69	4	404	186.70	AX-416753077	AX-416742901
FNF_2007/08	II-2	23	37.91
FNF_2009/10	II-2	31	51.48
FNF_2011/12	II-2	15	21.19
PNF_2010/11	II-2	16	25.95
PH_2006/07	II-2	10	9.49				59	20.26	AX-416726884	AX-416785232
H1F_2006/07	II-2	45	37.49				113	71.17	AX-416823780	AX-181491271
DM_2007/08	II-2	48	79.35	49	96.17	5	398	200.50	AX-181500173//AX-181150048	AX-416822166
DHF_2016/17	II-2	27	32.07
DF50_2011/12	II-2	18	13.95
NBF_2006/07	II-2	40	37.3
DM_2009/10	II-2	9	24.64
PNF_2007/08	II-2	1	-
H1F_2012/13	III	5	9.4	11	31.7	6	303	215.52	AX-416732900	AX-416807185
H1P_2011/12	III	4	5.75
H1F_2011/12	III	3	1.98
H1P_2007/08	III	9	24.28
PNF_2006/07	III	14	15.56				128	72.03	AX-181482874	AX-416746489
PNF_2007/08	III	120	53.04				156	149.21	AX-416803004	AX-416749998
STIGL	III	10	20.6				160	103.83	AX-416791683	AX-181500925
NBF_2007/08	III	10	12.05				95	65.50	AX-416745204	AX-416722274
OVC_2008/09	III	11	13.56	29	40.61	7	280	132.30	AX-416789004	AX-181486005
OVF_2012/13	III	29	40.61
SPF_2012/13	III	26	32.92
NNF_2006/07	IV	15	17.49				12	5.63	AX-181488490	AX-181484108
FNC_2016/17	IV	44	34.45	45	35.92	8	124	65.51	AX-416821067	AX-181484564
DM_2006/07	IV	41	29.36
FNF_2006/07	IV	23	15.63
PL_2006/07	IV	20	13.56
PSC_2008/09	IV	62	55.93				187	96.52	AX-416818743	AX-181165553
PNF_2010/11	IV	11	31.23	12	36.69	9	929	571.24	AX-181454574	AX-416824931
LS_2006/07	IV	4	21.29
PSF_2010/11	IV	4	10.16
SL	IV	19	10.21				80	51.73	AX-416762639	AX-416722906
NNF_2011/12	IV	34	19.86				236	117.37	AX-181455568	AX-181494397
PL_2012/13	IV	26	28.02				113	56.25	AX-181205360	AX-181498494
PAPL	IV	16	15.24				105	50.69	AX-416737303	AX-416797423
OVF_2012/13	V-1	5	10.8	12	36.39	10	461	283.65	AX-181204556	AX-181488993
H1F_2007/08	V-1	9	22.73
OVC_2008/09	V-1	3	12.28
DF1_2006/07	V-1	2	2.64
NPAP/STIGL	VI	18	31.56				107	35.80	AX-416763343	AX-181179733
SL/FL	VI	11	43.34	11	43.34	11	104	52.49	AX-181164525	AX-181482764
HSW_2012/13	VI	9	38.22
OL/FL	VI	5	7.07
OVC_2008/09	VI	12	24.78	27	89.72	12	254	139.40	AX-181482764	AX-416738824
OVC_2009/10	VI	8	8.31
OVF_2009/10	VI	8	8.31
OVF_2012/13	VI	8	8.31
SPC_2009/10	VI	12	16.84
SPF_2009/10	VI	15	23.45
SPF_2012/13	VI	7	6.33
SSF_2012/13	VI	15	23.45
SSC_2009/10	VI	14	21.98
SSC_2008/09	VI	15	37.86
OVF_2007/08	VI	9	17.12
SPC_2008/09	VI	9	17.12
OVF_2006/07	VI	5	8.53
SPF_2006/07	VI	2	3.61
SPF_2007/08	VI	5	8.57
SPF_2010/11	VI	15	53.43
HSW_2010/11	VI	13	44.07
TOTALS	VI	2	1.48
NORMAL%	VI	2	1.48
RATIO_SIZE	VI	2	1.48
OL	VI	8	25
STIGL	VI	7	36.1
NSP_2010/11	VI	3	9.36
NPP_2010/11	VI	3	11.88	3	11.88	13	14	6.84	AX-416724490	AX-416722030
HSW_2007/08	VI	3	11.88
PL_2006/07	VI	2	3.47

## Sheet: Supplementary Table S5
Supplementary Table S5. Correspondence of the QTL markers from the present work with the markers in former QTL reports.
		QTLs in the present work			QTLs in previous studies
Trait	QTL	Chr	Associated marker	Reference genome mapping	Chr/trait	Associated marker	Reference genome mapping	Reference
Autofertility	TOTALS // NORMAL% // RATIO_SIZE	VI	AX-181158608	Vfaba.Hedin2.R1.6g115480.2	VI	Mtr4g092820	Vfaba.Hedin2.R1.6g103200.1	Aguilar-Benitez et al. 2022
	SSF_2012/13	VI	AX-416810279	Vfaba.Hedin2.R1.6g110000.1	VI	Mtr4g088524	Vfaba.Hedin2.R1.6g113920.1	Aguilar-Benitez et al. 2022
	SSC_2009/10		AX-416808142	Vfaba.Hedin2.R1.6g109840.1
	SSC_2008/09		AX-181158608	Vfaba.Hedin2.R1.6g115480.2
	SL	IV	AX-416762639	Vfaba.Hedin2.R1.4g165880.1	IV	Mtr4g107940	Vfaba.Hedin2.R1.4g162040.1	Aguilar-Benitez et al. 2022
Flowering time	DF50	II	AX-416740058	Vfaba.Hedin2.R1.2g156680.1	II	Vf_Mtr3g096560	Vfaba.Hedin2.R1.2g149960.1	Aguilar-Benitez et al. 2021
Plant architecture	FNF_2006/07	I	AX-181191222	Vfaba.Hedin2.R1.1g064760.1	I	Lup052	Vfaba.Hedin2.R1.1g064640.1	Avila et al. 2017
	FNF_2010/11	I	AX-181490810	Vfaba.Hedin2.R1.1g078480.1	I	Pis_GEN_7_1_2_1	Vfaba.Hedin2.R1.1g072440.1	Avila et al. 2017
	Co-localizing group 3	I	AX-416758150	Vfaba.Hedin2.R1.1g354320.1	I	FENR	Vfaba.Hedin2.R1.1g354520.1	Avila et al. 2017
	PH_2006/07	I	AX-416796020	NA	I	AX-416796020	NA	Skovbjerg et al. 2023
		I	AX-416751343	Vfaba.Hedin2.R1.1g002240.1	I	D15935	Vfaba.Hedin2.R1.1g002800.1	Ohm et al. 2024
	NNF_2011/12	IV	AX-416796607	Vfaba.Hedin2.R1.4g204240.1	PP//NSP	AX-416788562	Vfaba.Hedin2.R1.4g204800.1	Gutierrez et al. 2024
	PL_2012/13	IV	AX-416821290	Vfaba.Hedin2.R1.4g220960.1	HSW	AX-416740666	Vfaba.Hedin2.R1.4g218760.1	Gutierrez et al. 2023
	H1F_2012/13	III	AX-416732900	Vfaba.Hedin2.R1.3g024760.1	III	PTSS4b	Vfaba.Hedin2.R1.3g055280.1	Avila et al. 2017
	H1F_2011/12 // H1F_2012/13	III	AX-416751170	Vfaba.Hedin2.R1.3g038240.1	III	Lup328	Vfaba.Hedin2.R1.3g050800.1	Avila et al. 2017
					III	mtmt_GEN_1090	Vfaba.Hedin2.R1.3g020880.1	Avila et al. 2017
	H1P_2007/08	I	AX-181194753	Vfaba.Hedin2.R1.1g339520.1	I	GLIP263	Vfaba.Hedin2.R1.1g329200.1	Avila et al. 2017
	H1P_2011/12	III	AX-416732900	Vfaba.Hedin2.R1.3g024760.1	III	GLIP651a	Vfaba.Hedin2.R1.1g259160.1	Avila et al. 2017
	H1P_2007/08 // H1P_2011/12	III	AX-181198441	Vfaba.Hedin2.R1.3g038040.1	III	cgP137F	Vfaba.Hedin2.R1.3g036040.1	Avila et al. 2017
Yield	PNF_2007/08	III	AX-181205104	Vfaba.Hedin2.R1.3g118040.1	NSP//SH	AX-181205104	Vfaba.Hedin2.R1.3g118040.1	Gutierrez et al. 2024
	SPF_2006/07 // SPF_2007/08 // SPC_2008/09 // SPC_2009/10 // SPF_2009/10 // SPF_2010/11	VI	AX-416775308	Vfaba.Hedin2.R1.6g115560.1	VI	CP450	Vfaba.Hedin2.R1.6g115720.1	Cruz-Izquierdo et al. 2012
	SPC_2009/10 // SPF_2009/10 // SPF_2012/13	VI	AX-181494463	Vfaba.Hedin2.R1.6g109360.1	VI	mtmt_GEN_00024_04_1	Vfaba.Hedin2.R1.6g103200.1	Avila et al. 2017
	HSW_2012/13	VI	AX-181164525	Vfaba.Hedin2.R1.6g106120.1	V	GAII59	Vfaba.Hedin2.R1.6g099160.1	Avila et al. 2017
Dehiscence	DHF_2016/17	II	AX-181148576	Vfaba.Hedin2.R1.2g163080.1	II	Vf_Mtr3g104700	Vfaba.Hedin2.R1.2g174320.1	Aguilar-Benitez et al. 2020

## Sheet: Supplementary Table S6
Supplementary Table S6. BLASTx results of markers linked to different faba bean QTLs. For each trait, the markers associated with the QTL are indicated in bold and the rest of markers in regular typeface were included in the same bin. In red, markers corresponding to the same reference gene.
Chr/LG	Trait	Associated marker	Position	Reference genome mapping	Max Score	Total Score	Query Cover	E value	Per. Ident	Acc. Len	Accession	Chr_Mt	Gene description in Medicago truncatula	Max Score	Total Score	Query Cover	E value	Per. Ident	Acc. Len	Accession	At_gene	Gene description in Arabidopsis thaliana	Comments
I	PH_2006/07	AX-181186095	1.46	Vfaba.Hedin2.R1.Ung115440.1	629	629	0.98	0.0	88.99%	346	XP_013447807.1	7	2-alkenal reductase (NADP(+)-dependent)	491	491	0.98	4e-175	67.92%	350	NP_176734.1	AT1G65560	Zinc-binding dehydrogenase family protein
I	FNF_2006/07	AX-416789822	91.33	Vfaba.Hedin2.R1.1g066720.1	782	782	0.95	0.0	80.93%	524	XP_013464882.1	2	protein saal1	450	450	0.94	1e-153	50.40%	534	NP_001190369.1	AT5G22820	ARM repeat superfamily protein
I	PSF_2009/10	AX-416737650	140.39	NA	52.7	52.7	0.43	0.015	96.77%	58506720	CP125849.1												Trifolium repens isolate ACLI19 chromosome 07_Pall
I	NNF_2012/13	AX-416723849	144.81	Vfaba.Hedin2.R1.1g075160.2	1268	1268	0.99	0.0	78.91%	915	KEH38736.1	2	MTR_2g079300	452	452	0.87	7e-144	37.08%	962	NP_193901.1	AT4G21700	DUF2921 family protein, putative (DUF2921)
I	PSF_2012/13	AX-416796312	153.97	Vfaba.Hedin2.R1.1g079440.1	1123	1123	0.99	0.0	93.02%	673	XP_039686634.1	2	nucleolar GTP-binding protein 1-like	949	949	0.99	0.0	73.88%	671	NP_175505.1	AT1G50920	Nucleolar GTP-binding protein
		AX-416746320	153.97	Vfaba.Hedin2.R1.1g079480.1	749	749	0.99	0.0	89.32%	440	XP_013464594.1	2	protein DJ-1 homolog B	554	554	0.98	0.0	62.79%	438	NP_564626.1	AT1G53280	Class I glutamine amidotransferase-like superfamily protein
I	FNF_2010/11	AX-181169507	159.37	NA	121	121	1	2e-23	97.22%	6133	XM_058930454.1	lg3	uncharacterized LOC131661050	1387	1588	0.76	0.0	60.66%	1964	NP_001327597.1	AT3G15120	P-loop containing nucleoside triphosphate hydrolases superfamily protein	PREDICTED: Vicia villosa uncharacterized LOC131661050 (LOC131661050), mRNA
I	PSC_2014/15	AX-181494767	165.30	Vfaba.Hedin2.R1.1g077240.1	1057	1057	0.83	0.0	89.40%	730	XP_013464654.1	2	germinal center kinase 1	615	615	0.83	0.0	56.69%	690	NP_188140.1	AT3G15220	Protein kinase superfamily protein
I	PST_2014/15	AX-181482638	170.57	Vfaba.Hedin2.R1.1g079200.1	299	299	0.95	5e-97	65.16%	294	XP_013464604.1	2	transcription factor TCP4	193	193	0.8	5e-58	43.66%	391	NP_001322492.1	AT1G53230	TEOSINTE BRANCHED 1, cycloidea and PCF transcription factor 3
I	DM_2009/10	AX-416746305	183.04	Vfaba.Hedin2.R1.1g086720.1	668	668	0.95	0.0	77.60%	451	XP_013464451.1	2	F-box/FBD/LRR-repeat protein At3g14710	137	137	0.93	5e-35	29.98%	442	NP_188089.1	AT3G14710	RNI-like superfamily protein
I	SSF_2012/13	AX-181455524	198.74	Vfaba.Hedin2.R1.1g093640.1	1318	1318	0.99	0.0	90.94%	795	XP_003619757.2	6	chloride channel protein CLC-c	959	959	0.97	0.0	68.97%	779	NP_199800.1	AT5G49890	chloride channel C
I	%RUPT	AX-416819105	275.96	Vfaba.Hedin2.R1.1g130640.1	1454	1454	0.96	0.0	73.42%	1069	XP_013451076.1	6	disease resistance protein RUN1	590	590	0.72	0.0	44.56%	1191	NP_001119319.1	AT5G36930	Disease resistance protein (TIR-NBS-LRR class) family
I	PNF_2012/13	AX-416815062	313.10	Vfaba.Hedin2.R1.1g141560.1	2400	2400	0.99	0.0	81.32%	1589	XP_013450862.1	6	uncharacterized LOC25495221	573	937	0.74	5e-176	51.61%	1613	NP_190388.2	AT3G48050	protein SUO
I	OL/FL	AX-416748009	385.20	NA	59.0	59.0	0.81	0.0001	83.05%	1122	XM_058899087.1	Un	uncharacterized LOC131628223	142	142	0.78	9e-38	28.24%	411	AAD15368.1	At2g11140	-	PREDICTED: Vicia villosa uncharacterized LOC131628223 (LOC131628223), mRNA
I	LS_2006/07 // SL/FL	AX-181487040	389.47	Vfaba.Hedin2.R1.1g208400.1	1381	1381	0.99	0.0	92.32%	733	XP_024639858.1	5	phosphatidylinositol 4-phosphate 5-kinase 1	1068	1068	0.93	0.0	73.91%	752	NP_173617.1	AT1G21980	phosphatidylinositol-4-phosphate 5-kinase 1
I	FNC_2008/09 // H1P_2007/08 // LS_2007/08	AX-416775081	563.08	Vfaba.Hedin2.R1.Ung017760.1	270	270	0.99	1e-88	74.38%	203	XP_003612620.2	5	protein PAM68, chloroplastic	184	184	0.8	3e-58	65.24%	214	NP_974571.1	AT4G19100	PAM68-like protein (DUF3464)
I	FNC_2014/15 // FNF_2011/12 // FNT_2014/15	AX-181186015	569.47	Vfaba.Hedin2.R1.1g348160.1	227	227	0.99	7e-73	77.16%	166	XP_003612406.1	5	uncharacterized LOC11408591	134	134	0.93	4e-40	50.98%	168	NP_564482.1	AT1G42960	inner membrane localized protein
I	FNC_2016/17	AX-416764938	579.38	NA	-	-	-	-	-	-	-	-	-	-	-	-	-	-	-	-
I	FNF_2009/10	AX-181488860	579.86	Vfaba.Hedin2.R1.1g357360.1	1359	1359	0.97	0.0	95.18%	697	XP_003612088.2	5	uncharacterized LOC11412168	1115	1115	0.97	0.0	76.38%	698	NP_190674.2	AT3G51050	FG-GAP repeat-containing protein
I	FNF_2012/13	AX-416725964	580.35	Vfaba.Hedin2.R1.1g357920.1	920	920	0.99	0.0	88.78%	503	XP_003612071.2	5	AAA-ATPase At5g17760	509	509	0.89	6e-177	54.53%	505	NP_850841.1	AT5G17760	P-loop containing nucleoside triphosphate hydrolases superfamily protein
I	FNF_2007/08	AX-181462880	583.38	Vfaba.Hedin2.R1.1g357560.1	1273	1273	0.99	0.0	81.91%	841	XP_003612083.2	5	probable methyltransferase PMT27	936	936	0.99	0.0	55.03%	895	NP_190676.1	AT3G51070	S-adenosyl-L-methionine-dependent methyltransferases superfamily protein
I	PNF_2006/07	AX-181200664	591.17	Vfaba.Hedin2.R1.1g360360.1	198	198	0.99	1e-62	77.60%	126	XP_003611987.1	5	uncharacterized LOC11405634	117	117	0.98	1e-34	52.80%	121	NP_201479.1	AT5G66780	late embryogenesis abundant protein
I	DFP_2006/07	AX-181500128	799.45	Vfaba.Hedin2.R1.1g470000.1	372	372	0.98	5e-126	81.54%	295	XP_024632460.1	2	protein IQ-DOMAIN 1	186	186	0.74	4e-57	57.08%	263	NP_180946.2	AT2G33990	IQ-domain 9
II-1	PNF_2012/13	AX-181487044	26.70	Vfaba.Hedin2.R1.2g002000.2	516	516	0.83	2e-174	63.62%	553	XP_013464245.1	2	putative uncharacterized protein DDB_G0286901	172	172	0.54	8e-47	38.82%	470	NP_001078603.1	AT5G18440	GATA zinc finger protein
		AX-416787644	26.70	Vfaba.Hedin2.R1.2g001960.1	263	1263	0.99	0.0	83.62%	802	XP_003598319.2	3	serine/threonine-protein kinase D6PKL1	586	654	0.75	0.0	65.56%	949	NP_181176.1	AT2G36350	Protein kinase superfamily protein
II-2	LS_2007/08	AX-416773428	19.08	Vfaba.Hedin2.R1.2g055800.1	325	325	0.99	9e-112	97.47%	158	XP_024635620.1	3	nudC domain-containing protein 2	302	302	0.99	2e-106	88.61%	158	NP_200682.1	AT5G58740	HSP20-like chaperones superfamily protein
II-2	FNF_2009/10 // FNF_2011/12	AX-416824296	29.52	Vfaba.Hedin2.R1.2g058800.1	535	535	0.99	0.0	87.18%	309	XP_003599301.1	3	probable protein phosphatase 2C 26	376	376	0.99	4e-131	60.84%	298	NP_565696.1	AT2G30170	Protein phosphatase 2C family protein
II-2	FNF_2007/08	AX-181494967	30.47	Vfaba.Hedin2.R1.2g059480.1	787	787	0.95	0.0	87.36%	478	XP_024634210.2	3	glucan endo-1,3-beta-glucosidase 9	568	568	0.9	0.0	69.04%	476	NP_200656.2	AT5G58480	O-Glycosyl hydrolases family 17 protein
II-2	PNF_2010/11	AX-416763006	47.51	Vfaba.Hedin2.R1.2g068840.3	540	540	0.99	0.0	82.70%	462	XP_003600664.2	3	transcription repressor KAN1	198	198	0.67	5e-58	45.91%	403	NP_568334.1	AT5G16560	Homeodomain-like superfamily protein
II-2	PH_2006/07	AX-181167036	68.63	Vfaba.Hedin2.R1.2g080000.1	317	317	0.99	1e-107	87.50%	192	XP_003601019.1	3	uncharacterized LOC11406778	206	206	0.99	3e-67	54.45%	191	NP_001078302.1	AT3G56210	ARM repeat superfamily protein
II-2	H1F_2006/07	AX-181488476	192.41	Vfaba.Hedin2.R1.2g134440.1	621	621	0.91	0.0	93.31%	343	XP_003602336.1	3	probable galacturonosyltransferase-like 3	486	486	0.9	4e-173	76.25%	345	NP_563925.1	AT1G13250	galacturonosyltransferase-like 3
II-2	DF50_2011/12	AX-416740058	390.95	Vfaba.Hedin2.R1.2g156680.1	358	358	0.99	2e-122	80.67%	231	XP_013461666.1	3	uncharacterized LOC25491154	154	154	0.99	3e-45	43.46%	278	NP_190449.1	AT3G48800	Sterile alpha motif (SAM) domain-containing protein
II-2	DHF_2016/17	AX-181486469	395.37	Vfaba.Hedin2.R1.2g156160.1	1523	1523	0.99	0.0	93.28%	922	XP_013461653.1	3	chaperone protein ClpC, chloroplastic	1397	1397	0.98	0.0	86.51%	929	NP_568746.1	AT5G50920	CLPC homologue 1
II-2	NBF_2006/07	AX-416775267	410.18	Vfaba.Hedin2.R1.2g164680.2	784	784	0.93	0.0	89.07%	429	XP_003603027.1	3	probable protein phosphatase 2C 12	681	681	0.93	0.0	75.83%	428	NP_564504.1	AT1G47380	Protein phosphatase 2C family protein
II-2	DM_2007/08	AX-181489711	429.67	Vfaba.Hedin2.R1.2g165000.1	1278	1278	0.99	0.0	76.66%	833	XP_003603031.1	3	phosphatidate phosphatase PAH2	467	643	0.59	3e-150	70.59%	930	NP_199101.1	AT5G42870	phosphatidic acid phosphohydrolase 2
II-2	DM_2009/10 // PNF_2007/08	AX-416822166	446.49	Vfaba.Hedin2.R1.2g193360.1	731	731	0.99	0.0	85.35%	430	XP_013462017.1	3	casein kinase I	98	498	0.97	2e-175	60.38%	415	NP_001329054.1	AT4G28880	casein kinase I-like 3
III	H1F_2012/13 // H1F_2011/12 // H1P_2011/12	AX-416801028	36.14	Vfaba.Hedin2.R1.3g038240.1	1226	1226	0.99	0.0	81.70%	808	XP_013467860.1	1	protein SMAX1-LIKE 3	691	691	0.99	0.0	51.39%	815	NP_190817.1	AT3G52490	Double Clp-N motif-containing P-loop nucleoside triphosphate hydrolases superfamily protein
III	H1P_2007/08	AX-181487077	47.16	Vfaba.Hedin2.R1.3g042240.1	833	1217	0.99	0.0	76.56%	751	XP_013468145.2	1	4-coumarate--CoA ligase-like 7	595	595	0.99	0.0	56.58%	544	NP_192425.1	AT4G05160	AMP-dependent synthetase and ligase family protein
III	PNF_2006/07	AX-416777477	182.40	Vfaba.Hedin2.R1.3g101000.1	231	231	0.79	3e-74	82.22%	165	XP_024639480.1	1	uncharacterized LOC11412469	158	158	0.77	3e-49	55.30%	167	NP_567230.1	AT4G02370	pectinesterase (Protein of unknown function, DUF538)
III	PNF_2007/08	AX-181160292	186.76	NA	-	-	-	-	-	-	-	-	-	-	-	-	-	-	-	-	-
III	STIGL	Vf_Mt1g101840_001	248.01	NA	279	279	1	1e-70	94.44%	1044	XM_051030496.1	6	uncharacterized LOC127091788	304	304	0.97	2e-104	66.53%	250	NP_568767.2	AT5G51880	2-oxoglutarate (2OG) and Fe(II)-dependent oxygenase superfamily protein	PREDICTED: Pisum sativum uncharacterized LOC127091788 (LOC127091788), transcript variant X4, mRNA. Positive match with a protein of Vicia villosa
III	NBF_2007/08	AX-416757158	299.92	Vfaba.Hedin2.R1.4g112800.1	1821	1821	0.99	0.0	87.26%	1018	XP_039685193.1	8	alpha-mannosidase	1347	1347	0.97	0.0	65.67%	1046	NP_001332004.1	AT5G66150	Glycosyl hydrolase family 38 protein
III	OVC_2008/09 // SPF_2012/13	AX-416789916	344.36	NA	-	-	-	-	-	-	-	-	-	-	-	-	-	-	-	-
III	OVF_2012/13	AX-416765789	351.74	Vfaba.Hedin2.R1.3g202040.1	774	774	0.99	0.0	90.37%	454	XP_013465776.1	1	molybdate transporter 1	538	538	0.93	0.0	67.14%	456	NP_180139.1	AT2G25680	molybdate transporter 1
IV	NNF_2006/07	AX-181482918	8.81	Vfaba.Hedin2.R1.4g006680.1	1063	1063	0.99	0.0	79.50%	721	XP_013445764.1	8	probable LRR receptor-like serine/threonine-protein kinase At1g14390	603	603	0.97	0.0	50.28%	728	NP_001319002.1	AT1G14390	Leucine-rich repeat protein kinase family protein
IV	FNF_2006/07	AX-416747764	61.95	NA
		AX-416821832	61.95	Vfaba.Hedin2.R1.4g036000.1	665	665	0.99	0.0	88.86%	358	XP_013445008.1	8	4-hydroxy-tetrahydrodipicolinate synthase, chloroplastic	462	462	0.92	2e-163	64.24%	365	NP_182068.1	AT2G45440	dihydrodipicolinate synthase
IV	FNC_2016/17	AX-416774006	66.22	NA	121	121	1	2e-23	97.22%	1803	XM_051017293.1	4	cytochrome P450 704C1-like	545	545	0.98	0.0	53.71%	511	NP_182075.1	AT2G45510	cytochrome P450, family 704, subfamily A, polypeptide 2	PREDICTED: Pisum sativum cytochrome P450 704C1-like (LOC127075806), mRNA
IV	PL_2006/07	AX-416817287	69.02	Vfaba.Hedin2.R1.4g035200.1	770	770	0.98	0.0	87.40%	513	XP_003627654.1	8	calcium-dependent lipid-binding protein	672	672	0.98	0.0	72.69%	510	NP_001030908.1	AT3G61050	Calcium-dependent lipid-binding (CaLB domain) family protein
IV	DM_2006/07	AX-416798530	70.39	Vfaba.Hedin2.R1.4g036160.1	302	302	0.99	9e-102	82.23%	198	XP_013445012.1	8	probable calcium-binding protein CML23	118	118	0.9	4e-33	42.47%	186	NP_173866.1	AT1G24620	EF hand calcium-binding protein family
IV	PSC_2008/09	AX-416752208	83.53	Vfaba.Hedin2.R1.4g039440.2	1314	1314	0.97	0.0	90.54%	752	XP_003627844.2	8	phosphatidylinositol 4-phosphate 5-kinase 6	937	937	0.93	0.0	66.48%	715	NP_187453.1	AT3G07960	Phosphatidylinositol-4-phosphate 5-kinase family protein
IV	PSF_2010/11 // PNF_2010/11	AX-416743756	147.51	Vfaba.Hedin2.R1.4g109320.2	1006	1006	0.97	0.0	83.33%	607	XP_003629166.2	8	probable acyl-activating enzyme 2	716	716	0.92	0.0	62.74%	603	NP_179356.1	AT2G17650	AMP-dependent synthetase and ligase family protein
IV	LS_2006/07	AX-89898623	149.63	Vfaba.Hedin2.R1.4g125880.1	322	322	0.99	1e-110	94.97%	159	XP_013457435.1	4	SUMO-conjugating enzyme SCE1	300	300	0.98	1e-105	87.97%	160	NP_191346.1	AT3G57870	sumo conjugation enzyme 1
IV	SL	AX-416726579	224.98	Vfaba.Hedin2.R1.4g170640.1	1758	1758	0.99	0.0	93.10%	941	XP_013458054.1	4	DNA mismatch repair protein MSH2	1416	1416	0.99	0.0	73.91%	937	NP_566804.3	AT3G18524	MUTS homolog 2
		AX-416790655	224.98	Vfaba.Hedin2.R1.Ung049520.2	372	423	0.98	3e-123	76.25%	495	XP_024637765.1	4	tRNA (guanine(37)-N1)-methyltransferase 2	213	258	0.98	2e-65	47.51%	468	NP_567034.1	AT3G56120	S-adenosyl-L-methionine-dependent methyltransferases superfamily protein
		AX-181147631	224.98	Vfaba.Hedin2.R1.4g170360.1	802	802	0.95	0.0	93.56%	470	XP_039689170.1	4	transcription initiation factor IIE subunit alpha-like	481	481	0.95	3e-167	60.61%	479	NP_001320447.1	AT1G03280	Transcription factor TFIIE, alpha subunit
		AX-416745029	224.98	Vfaba.Hedin2.R1.4g171560.1	2639	2639	0.99	0.0	94.64%	1418	XP_003609200.2	4	ABC transporter G family member 32	2178	2178	0.99	0.0	76.90%	1420	NP_180259.1	AT2G26910	pleiotropic drug resistance 4
IV	NNF_2011/12	AX-181471738	289.94	Vfaba.Hedin2.R1.4g195800.1	369	477	0.96	4e-125	91.33%	327	XP_003609733.1	4	exosome complex component RRP4 homolog	336	336	0.99	1e-115	53.75%	322	NP_171835.1	AT1G03360	ribosomal RNA processing 4
IV	PAPL	AX-416801956	362.34	NA	74.3	74.3	0.94	5e-09	85.29%	63352505	OX940792.1												Trifolium fragiferum genome assembly, chromosome: 4
IV	PL_2012/13	Vf_Mt4g132300_001	366.27	NA	324	324	1	7e-84	95.54%	1549	XM_051064787.1	4	uncharacterized LOC127138356	484	484	0.91	2e-169	59.62%	441	NP_563894.2	AT1G11800	endonuclease/exonuclease/phosphatase family protein	PREDICTED: Pisum sativum uncharacterized LOC127138356 (LOC127138356), mRNA. Positive match with a protein of Vicia villosa
V-1	OVF_2012/13	AX-416756147	15.90	Vfaba.Hedin2.R1.5g013680.1	1271	1271	0.99	0.0	84.34%	719	XP_013447877.1	7	pentatricopeptide repeat-containing protein At3g12770	864	864	0.94	0.0	60.80%	694	NP_187883.2	AT3G12770	mitochondrial editing factor 22
V-1	H1F_2007/08	AX-181447376	31.58	Vfaba.Hedin2.R1.5g035240.1	952	952	0.99	0.0	85.23%	555	XP_003622699.1	7	pectinesterase	575	575	0.9	0.0	57.76%	557	NP_172624.1	AT1G11580	methylesterase PCR A
V-1	OVC_2008/09 // DF1_2006/07	AX-181454097	48.33	NA	99.0	99.0	1	1e-16	91.67%	1517	XM_058907782.1	Un	alcohol dehydrogenase-like 4	546	546	0.95	0.0	68.04%	394	NP_564409.1	AT1G32780	GroES-like zinc-binding dehydrogenase family protein	PREDICTED: Vicia villosa alcohol dehydrogenase-like 4 (LOC131637195), mRNA
VI	NPAP/STIGL	AX-416763343	7.83	Vfaba.Hedin2.R1.6g027520.1	422	422	0.84	6e-144	76.52%	320	XP_024637963.1	4	GATA transcription factor 11	134	134	0.18	3e-35	76.25%	322	NP_191041.1	AT3G54810	Plant-specific GATA-type zinc finger transcription factor family protein
VI	HSW_2012/13	AX-416780927	281.51	NA	51.8	51.8	0.45	0.015	93.94%	18874012	OU342461.1												Parapoynx stratiotata genome assembly, chromosome: 4
		AX-416748919	281.51	Vfaba.Hedin2.R1.6g116680.1	192	192	0.79	3e-60	86.55%	122	XP_013456908.1	4	pathogenesis-related genes transcriptional activator PTI5	108	108	0.7	3e-29	50.39%	243	NP_199533.1	AT5G47220	ethylene responsive element binding factor 2
VI	OL/FL // SL/FL	AX-416748918	282.96	Vfaba.Hedin2.R1.6g116680.1	192	192	0.79	3e-60	86.55%	122	XP_013456908.1	4	pathogenesis-related genes transcriptional activator PTI5	108	108	0.7	3e-29	50.39%	243	NP_199533.1	AT5G47220	ethylene responsive element binding factor 2
VI	OVC_2008/09	AX-416815191	300.92	Vfaba.Hedin2.R1.6g111920.1	432	432	0.99	3e-150	82.35%	318	XP_013457060.1	4	uncharacterized LOC25493184	317	317	0.97	3e-109	60.64%	250	NP_567775.1	AT4G27450	aluminum induced protein with YGL and LRDR motifs
VI	OVC_2009/10 // OVF_2009/10 // SPC_2009/10 // SPF_2009/10	AX-416759442	302.39	Vfaba.Hedin2.R1.6g111240.1	774	774	0.98	0.0	83.08%	476	XP_013457081.1	4	phosphatidylinositol N-acetylglucosaminyltransferase subunit A	658	658	0.94	0.0	74.89%	447	NP_001326667.1	AT3G45100	UDP-Glycosyltransferase superfamily protein
VI	SSF_2012/13 // SPF_2012/13	AX-416810279	303.86	Vfaba.Hedin2.R1.6g110000.1	420	757	0.96	2e-142	69.60%	557	XP_003608183.2	4	uncharacterized LOC11446997	266	266	0.77	2e-83	46.44%	475	NP_974063.1	AT1G61215	bromodomain 4
VI	OVF_2012/13	AX-416800706	304.81	Vfaba.Hedin2.R1.6g110480.1	919	919	0.99	0.0	92.04%	488	XP_013457097.1	4	serine carboxypeptidase-like 31	680	680	0.99	0.0	67.00%	492	NP_172575.2	AT1G11080	serine carboxypeptidase-like 31
VI	SSC_2009/10	AX-416808142	309.75	Vfaba.Hedin2.R1.6g109840.1	613	613	0.98	0.0	80.98%	366	XP_024638127.1	4	uncharacterized LOC25493222	487	487	0.99	9e-172	62.73%	425	NP_001077754.1	AT1G61240	lysine ketoglutarate reductase trans-splicing-like protein (DUF707)
VI	OVF_2006/07 // SPF_2006/07	AX-416775308	313.36	Vfaba.Hedin2.R1.6g115560.1	1107	1107	0.99	0.0	79.63%	701	XP_013456934.1	4	auxin response factor 3	555	555	0.73	0.0	56.73%	608	NP_180942.1	AT2G33860	Transcriptional factor B3 family protein / auxin-responsive factor AUX/IAA-like protein
VI	OVF_2007/08 // SPC_2008/09 // SPF_2007/08 // SPF_2010/11 // NORMAL% // RATIO_PSIZE // SSC_2008/09 // TOTALS	AX-181158608	321.93	Vfaba.Hedin2.R1.6g115480.1	1237	1237	0.99	0.0	83.42%	742	XP_024638059.1	4	cellulose synthase-like protein G2	458	458	0.97	3e-151	36.31%	722	NP_567692.2	AT4G24000	cellulose synthase like G2
VI	HSW_2010/11	AX-181176378	332.43	Vfaba.Hedin2.R1.6g125280.1	303	303	0.99	1e-101	77.98%	210	XP_013456859.1	4	uncharacterized protein At1g66480	182	182	0.99	2e-57	49.57%	215	NP_178243.2	AT2G01340	plastid movement impaired protein
VI	OL	AX-416738786	351.36	Vfaba.Hedin2.R1.6g127000.1	813	813	0.9	0.0	81.50%	549	XP_013456369.1	4	cytochrome c biogenesis protein CCS1, chloroplastic	627	627	0.88	0.0	63.39%	547	NP_564544.1	AT1G49380	cytochrome c biogenesis protein family
VI	NSP_2010/11 // STIGL	AX-181174364	357.43	Vfaba.Hedin2.R1.6g132880.2	1312	1312	0.99	0.0	89.06%	730	XP_039684751.1	8	probable acyl-activating enzyme 18, peroxisomal	1007	1007	0.99	0.0	68.58%	727	NP_175929.3	AT1G55320	acyl-activating enzyme 18
VI	HSW_2007/08 // NPP_2010/11	AX-416722030	398.36	Vfaba.Hedin2.R1.6g144560.1	664	664	0.97	0.0	84.30%	447	XP_013446711.1	8	protein JINGUBANG	463	463	0.74	1e-161	68.60%	418	NP_564219.1	AT1G24530	Transducin/WD40 repeat-like superfamily protein
VI	PL_2006/07	AX-416822208	401.83	Vfaba.Hedin2.R1.1g060400.1	1272	1272	0.99	0.0	74.60%	881	XP_013464960.1	2	transcription factor LHW	335	565	0.68	8e-104	54.06%	650	NP_001031430.1	AT2G27230	transcription factor-like protein
